# Supplementary material for: Temporal activity and detection rates of chilla (Lycalopex griseus) in Tierra del Fuego, Argentina
Source: Ecol Evol. 2024 Jun 14;14(6):e11586. doi: 10.1002/ece3.11586 (PMC11178865; doi:10.1002/ece3.11586)
Supplement: Supplementary file 1 — Supplementary Material S1. [file ECE3-14-e11586-s001.csv]

project_id	camera_id	camera_name	make	model	serial_number	year_purchased
2000531	2005427	CACHIN01	Bushnell	Trophy Cam	1
2000531	2005443	PERRO15	Browning	Reckon Force	654
2000531	2005446	PERRO18	Browning	Reckon Force	612
