# Supplementary material for: Temporal activity and detection rates of chilla (Lycalopex griseus) in Tierra del Fuego, Argentina
Source: Ecol Evol. 2024 Jun 14;14(6):e11586. doi: 10.1002/ece3.11586 (PMC11178865; doi:10.1002/ece3.11586)
Supplement: Supplementary file 2 — Supplementary Material S2. [file ECE3-14-e11586-s004.csv]

project_id	deployment_id	longitude	latitude	start_date	end_date	bait_type	bait_description	feature_type	feature_type_methodology	camera_id	camera_name	quiet_period	camera_functioning	sensor_height	height_other	sensor_orientation	orientation_other	plot_treatment	plot_treatment_description	detection_distance	subproject_name	subproject_design	event_name	event_description	event_type	recorded_by	fuzzed
2000531	INTER04 ELVIRAEMPOSTADA 03/06/2018	-67.97601264	-54.10852751	2018-03-06 00:00:00	2018-07-27 00:00:00	None		None		2005427	CACHIN01	0	Camera Functioning	Knee height		Parallel											false
2000531	INTER01 TRAMPA	-67.99337324	-54.19105003	2018-03-07 00:00:00	2018-07-25 00:00:00	Other	Fat	Other	Trail along fence	2005443	PERRO15	0	Unknown Failure	Knee height		Parallel											false
2000531	SALTADERO 03/07/2018	-68.03745132	-54.19137566	2018-03-07 00:00:00	2018-07-26 00:00:00	Other	Fat	Other	Trail along fence	2005446	PERRO18	0	Camera Functioning	Knee height		Parallel											false
2000531	LEGUAP03 SOLDEVILA 03/24/2018	-68.12554713	-54.24121597	2018-03-24 00:00:00	2018-07-28 00:00:00	Other	Fat	Other	Trail along fence	2005427	CACHIN01	0	Camera Functioning	Knee height		Parallel											false
2000531	Elvira 2H paso castor 08/05/2018	-67.970219	-54.104667	2018-08-05 00:00:00	2018-10-28 00:00:00	Other	Fat	Other	Trail along fence, beaver pass	2005446	PERRO18	0	Camera Functioning	Knee height		Parallel											false
2000531	1a500d9c-6e16-4d8e-9537-a16e159f781d	-68.0	-54.1	2018-03-06 00:00:00	2018-05-29 00:00:00	None		None		2005427	CACHIN01	0	Camera Functioning	Knee height		Parallel											true
