# Supplementary material for: Temporal activity and detection rates of chilla (Lycalopex griseus) in Tierra del Fuego, Argentina
Source: Ecol Evol. 2024 Jun 14;14(6):e11586. doi: 10.1002/ece3.11586 (PMC11178865; doi:10.1002/ece3.11586)
Supplement: Supplementary file 3 — Supplementary Material S3. [file ECE3-14-e11586-s002.csv]

project_id	deployment_id	image_id	filename	location	is_blank	identified_by	wi_taxon_id	class	order	family	genus	species	common_name	uncertainty	timestamp	age	sex	animal_recognizable	individual_id	number_of_objects	individual_animal_notes	behavior	highlighted	markings	cv_confidence	license	fuzzed
2000531	SALTADERO 03/07/2018	ac8317fc-0a18-4b4c-a214-cd9a6a043669	LEGUAP 01 SALTADERO__2018-05-04__12-26-07(2).JPG	https://app.wildlifeinsights.org/download/2004947/data-files/ac8317fc-0a18-4b4c-a214-cd9a6a043669		Adrian Schiavini	71739522-c635-45d7-a8e9-6115b5615253	Mammalia	Cetartiodactyla	Camelidae	Lama	guanicoe	Guanaco		2018-05-04 12:26:07					1			false			CC-BY	false
2000531	1a500d9c-6e16-4d8e-9537-a16e159f781d	fb30b022-ab85-41b5-9892-2121afe782a1	fe1cc0c9-00d1-4eb3-9f91-1dfa435c7b31.JPG	https://app.wildlifeinsights.org/download/2004947/data-files/fb30b022-ab85-41b5-9892-2121afe782a1		Adrian Schiavini	0de8422e-f59d-4802-9e93-ab8559e43e55	Mammalia	Artiodactyla	Bovidae	Ovis	aries	Domestic Sheep		2018-04-12 16:01:59					3			false			CC-BY	true
2000531	SALTADERO 03/07/2018	9591289e-7d3b-4ac1-b52a-e6ad2cd749d3	LEGUAP 01 SALTADERO__2018-03-23__10-21-30(3).JPG	https://app.wildlifeinsights.org/download/2004947/data-files/9591289e-7d3b-4ac1-b52a-e6ad2cd749d3		Emiliano Arona Ferreira	3d80f1d6-b1df-4966-9ff4-94053c7a902a	Mammalia	Carnivora	Canidae	Canis	familiaris	Domestic Dog		2018-03-23 10:21:30					2			false			CC-BY	false
2000531	SALTADERO 03/07/2018	dfcccd1c-b41e-4e9a-8ff6-902c6c11ba40	LEGUAP 01 SALTADERO__2018-05-01__18-32-44(3).JPG	https://app.wildlifeinsights.org/download/2004947/data-files/dfcccd1c-b41e-4e9a-8ff6-902c6c11ba40		Adrian Schiavini	71739522-c635-45d7-a8e9-6115b5615253	Mammalia	Cetartiodactyla	Camelidae	Lama	guanicoe	Guanaco		2018-05-01 18:32:44					1			false			CC-BY	false
2000531	LEGUAP03 SOLDEVILA 03/24/2018	604dcf91-9ade-4ee4-a1fc-bf8495fd20f5	LEGUAP03 SOLDEVILA__2018-06-28__13-02-25(2).JPG	https://app.wildlifeinsights.org/download/2004947/data-files/604dcf91-9ade-4ee4-a1fc-bf8495fd20f5		Adrian Schiavini	f2d233e3-80e3-433d-9687-e29ecc7a467a	Mammalia					Mammal		2018-06-28 13:02:25					1			false			CC-BY	false
2000531	Elvira 2H paso castor 08/05/2018	4f1ea43d-48a8-4132-811d-0d80722910a0	ELVIRA 2H PSO CASTOR__2018-10-28__02-53-43(1).JPG	https://app.wildlifeinsights.org/download/2004947/data-files/4f1ea43d-48a8-4132-811d-0d80722910a0		Adrian Schiavini	43320a08-bf31-49a5-8213-f032311c5765	Mammalia	Rodentia	Castoridae	Castor	canadensis	American Beaver		2018-10-28 02:53:43					1			false			CC-BY	false
2000531	SALTADERO 03/07/2018	3af58ca1-cbf6-4300-bcfd-c379de086e3f	LEGUAP 01 SALTADERO__2018-03-25__15-53-41(4).JPG	https://app.wildlifeinsights.org/download/2004947/data-files/3af58ca1-cbf6-4300-bcfd-c379de086e3f		Emiliano Arona Ferreira	3d80f1d6-b1df-4966-9ff4-94053c7a902a	Mammalia	Carnivora	Canidae	Canis	familiaris	Domestic Dog		2018-03-25 15:53:41					3			false			CC-BY	false
2000531	INTER04 ELVIRAEMPOSTADA 03/06/2018	0b26cab8-4bea-4f71-a0d6-aae63f311843	9e4d336c-eb11-45e0-a089-9ebdde3d12e1.JPG	https://app.wildlifeinsights.org/download/2004947/data-files/0b26cab8-4bea-4f71-a0d6-aae63f311843		Adrian Schiavini	f1856211-cfb7-4a5b-9158-c0f72fd09ee6						Blank		2018-03-07 13:51:45					1			false			CC-BY	false
2000531	LEGUAP03 SOLDEVILA 03/24/2018	f2b384f1-8f56-40f1-94c7-84a77a23da95	LEGUAP03 SOLDEVILA__2018-05-10__10-04-26(3).JPG	https://app.wildlifeinsights.org/download/2004947/data-files/f2b384f1-8f56-40f1-94c7-84a77a23da95		Adrian Schiavini	71739522-c635-45d7-a8e9-6115b5615253	Mammalia	Cetartiodactyla	Camelidae	Lama	guanicoe	Guanaco		2018-05-10 10:04:26					1			false			CC-BY	false
2000531	SALTADERO 03/07/2018	98b33701-9e65-459c-be1f-7c1b26259b8e	LEGUAP 01 SALTADERO__2018-05-06__11-15-47(1).JPG	https://app.wildlifeinsights.org/download/2004947/data-files/98b33701-9e65-459c-be1f-7c1b26259b8e		Adrian Schiavini	71739522-c635-45d7-a8e9-6115b5615253	Mammalia	Cetartiodactyla	Camelidae	Lama	guanicoe	Guanaco		2018-05-06 11:15:47					1			false			CC-BY	false
2000531	INTER01 TRAMPA	f4ef1f69-1e59-47fa-bb54-e6fafccc25b5	INTER 01 TRAMPA__2018-05-30__09-23-19(2).JPG	https://app.wildlifeinsights.org/download/2004947/data-files/f4ef1f69-1e59-47fa-bb54-e6fafccc25b5		Adrian Schiavini	71739522-c635-45d7-a8e9-6115b5615253	Mammalia	Cetartiodactyla	Camelidae	Lama	guanicoe	Guanaco		2018-05-30 09:23:19					1			false			CC-BY	false
2000531	INTER01 TRAMPA	1f9f6e32-82d6-451c-b300-2f3b725cdfde	INTER 01 TRAMPA__2018-04-06__00-04-27(3).JPG	https://app.wildlifeinsights.org/download/2004947/data-files/1f9f6e32-82d6-451c-b300-2f3b725cdfde		Adrian Schiavini	f1856211-cfb7-4a5b-9158-c0f72fd09ee6						Blank		2018-04-06 00:04:27					1			false			CC-BY	false
2000531	1a500d9c-6e16-4d8e-9537-a16e159f781d	e2aef186-c1d6-4cc0-bbd2-51a3efdbadea	ecebec63-abfa-4959-8443-7756dccf63b5.JPG	https://app.wildlifeinsights.org/download/2004947/data-files/e2aef186-c1d6-4cc0-bbd2-51a3efdbadea		Emiliano Arona Ferreira	aca65aaa-8c6d-4b69-94de-842b08b13bd6	Mammalia	Cetartiodactyla	Bovidae	Bos	taurus	Domestic Cattle		2018-04-26 10:21:13					1			false			CC-BY	true
2000531	LEGUAP03 SOLDEVILA 03/24/2018	c04a4efa-866a-43fb-89ac-1e67545fe25a	LEGUAP03 SOLDEVILA__2018-07-01__17-30-10(3).JPG	https://app.wildlifeinsights.org/download/2004947/data-files/c04a4efa-866a-43fb-89ac-1e67545fe25a		Adrian Schiavini	71739522-c635-45d7-a8e9-6115b5615253	Mammalia	Cetartiodactyla	Camelidae	Lama	guanicoe	Guanaco		2018-07-01 17:30:10					1			false			CC-BY	false
2000531	SALTADERO 03/07/2018	e6fb5f8f-a7be-434b-b972-abef36409a46	LEGUAP 01 SALTADERO__2018-03-27__12-01-08(2).JPG	https://app.wildlifeinsights.org/download/2004947/data-files/e6fb5f8f-a7be-434b-b972-abef36409a46		Adrian Schiavini	a40973b6-d1d1-4552-ab07-7402f3219fe2	Aves	Cathartiformes	Cathartidae	Vultur	gryphus	Andean Condor		2018-03-27 12:01:08					2			false			CC-BY	false
2000531	1a500d9c-6e16-4d8e-9537-a16e159f781d	49cab72a-da92-4ffb-ad28-027340d3edcf	fa3b8b0d-9ba5-4f44-ab9a-72386e6a8dd0.JPG	https://app.wildlifeinsights.org/download/2004947/data-files/49cab72a-da92-4ffb-ad28-027340d3edcf		Emiliano Arona Ferreira	aca65aaa-8c6d-4b69-94de-842b08b13bd6	Mammalia	Cetartiodactyla	Bovidae	Bos	taurus	Domestic Cattle		2018-04-16 08:18:22					1			false			CC-BY	true
2000531	LEGUAP03 SOLDEVILA 03/24/2018	26be9acf-b6e5-4990-a510-2617b06d75d8	LEGUAP03 SOLDEVILA__2018-06-28__11-01-42(3).JPG	https://app.wildlifeinsights.org/download/2004947/data-files/26be9acf-b6e5-4990-a510-2617b06d75d8		Adrian Schiavini	71739522-c635-45d7-a8e9-6115b5615253	Mammalia	Cetartiodactyla	Camelidae	Lama	guanicoe	Guanaco		2018-06-28 11:01:42					1			false			CC-BY	false
2000531	Elvira 2H paso castor 08/05/2018	bd99db7e-e550-422b-978e-674363056873	ELVIRA 2H PSO CASTOR__2018-10-08__12-52-08(2).JPG	https://app.wildlifeinsights.org/download/2004947/data-files/bd99db7e-e550-422b-978e-674363056873		Adrian Schiavini	f1856211-cfb7-4a5b-9158-c0f72fd09ee6						Blank		2018-10-08 12:52:08					1			false			CC-BY	false
2000531	SALTADERO 03/07/2018	4383509b-55c3-4416-9a51-fb5ee14678e7	LEGUAP 01 SALTADERO__2018-03-07__20-02-55(1).JPG	https://app.wildlifeinsights.org/download/2004947/data-files/4383509b-55c3-4416-9a51-fb5ee14678e7		Adrian Schiavini	f1856211-cfb7-4a5b-9158-c0f72fd09ee6						Blank		2018-03-07 20:02:55					1			false			CC-BY	false
2000531	SALTADERO 03/07/2018	67da7405-8b57-4800-ab0c-4498433d3f5b	LEGUAP 01 SALTADERO__2018-05-10__09-17-27(2).JPG	https://app.wildlifeinsights.org/download/2004947/data-files/67da7405-8b57-4800-ab0c-4498433d3f5b		Adrian Schiavini	71739522-c635-45d7-a8e9-6115b5615253	Mammalia	Cetartiodactyla	Camelidae	Lama	guanicoe	Guanaco		2018-05-10 09:17:27					1			false			CC-BY	false
2000531	LEGUAP03 SOLDEVILA 03/24/2018	6ec8589e-49c4-4e6a-88f1-c9f6732dfaa0	LEGUAP03 SOLDEVILA__2018-05-10__14-04-59(2).JPG	https://app.wildlifeinsights.org/download/2004947/data-files/6ec8589e-49c4-4e6a-88f1-c9f6732dfaa0		Adrian Schiavini	71739522-c635-45d7-a8e9-6115b5615253	Mammalia	Cetartiodactyla	Camelidae	Lama	guanicoe	Guanaco		2018-05-10 14:04:59					1			false			CC-BY	false
2000531	INTER01 TRAMPA	77bf3c08-9d63-4200-b0fa-07736e9e7a16	INTER 01 TRAMPA__2018-07-02__10-22-23(4).JPG	https://app.wildlifeinsights.org/download/2004947/data-files/77bf3c08-9d63-4200-b0fa-07736e9e7a16		Adrian Schiavini	f1856211-cfb7-4a5b-9158-c0f72fd09ee6						Blank		2018-07-02 10:22:23					1			false			CC-BY	false
2000531	LEGUAP03 SOLDEVILA 03/24/2018	1e6496c0-942b-411b-b864-fc6e7791d7ba	LEGUAP03 SOLDEVILA__2018-04-29__10-01-40(6).JPG	https://app.wildlifeinsights.org/download/2004947/data-files/1e6496c0-942b-411b-b864-fc6e7791d7ba		Adrian Schiavini	aca65aaa-8c6d-4b69-94de-842b08b13bd6	Mammalia	Cetartiodactyla	Bovidae	Bos	taurus	Domestic Cattle		2018-04-29 10:01:40					2			false			CC-BY	false
2000531	SALTADERO 03/07/2018	ffb73677-e48a-4d8f-9e0d-97bf789adfc2	LEGUAP 01 SALTADERO__2018-04-07__11-51-50(4).JPG	https://app.wildlifeinsights.org/download/2004947/data-files/ffb73677-e48a-4d8f-9e0d-97bf789adfc2		Adrian Schiavini	f1856211-cfb7-4a5b-9158-c0f72fd09ee6						Blank		2018-04-07 11:51:50					1			false			CC-BY	false
2000531	LEGUAP03 SOLDEVILA 03/24/2018	94fc5346-3de7-4b2d-a0f3-51beca3d8d43	LEGUAP03 SOLDEVILA__2018-07-23__17-23-21(3).JPG	https://app.wildlifeinsights.org/download/2004947/data-files/94fc5346-3de7-4b2d-a0f3-51beca3d8d43		Adrian Schiavini	71739522-c635-45d7-a8e9-6115b5615253	Mammalia	Cetartiodactyla	Camelidae	Lama	guanicoe	Guanaco		2018-07-23 17:23:21					1			false			CC-BY	false
2000531	1a500d9c-6e16-4d8e-9537-a16e159f781d	60db475d-5111-42fc-8ab9-e38644f115b1	f0302423-2f5a-4078-b4a7-fa1ddd5aac54.JPG	https://app.wildlifeinsights.org/download/2004947/data-files/60db475d-5111-42fc-8ab9-e38644f115b1		Adrian Schiavini	0de8422e-f59d-4802-9e93-ab8559e43e55	Mammalia	Artiodactyla	Bovidae	Ovis	aries	Domestic Sheep		2018-04-14 12:03:20					1			false			CC-BY	true
2000531	SALTADERO 03/07/2018	6d2d794b-2919-4d41-a1d2-6b85bbb1a640	LEGUAP 01 SALTADERO__2018-06-01__23-41-14(2).JPG	https://app.wildlifeinsights.org/download/2004947/data-files/6d2d794b-2919-4d41-a1d2-6b85bbb1a640		Adrian Schiavini	f1856211-cfb7-4a5b-9158-c0f72fd09ee6						Blank		2018-06-01 23:41:14					1			false			CC-BY	false
2000531	LEGUAP03 SOLDEVILA 03/24/2018	a0191d8e-1d19-45ec-84ee-4f563f5f66e8	LEGUAP03 SOLDEVILA__2018-04-25__11-00-42(9).JPG	https://app.wildlifeinsights.org/download/2004947/data-files/a0191d8e-1d19-45ec-84ee-4f563f5f66e8		Adrian Schiavini	aca65aaa-8c6d-4b69-94de-842b08b13bd6	Mammalia	Cetartiodactyla	Bovidae	Bos	taurus	Domestic Cattle		2018-04-25 11:00:42					1			false			CC-BY	false
2000531	LEGUAP03 SOLDEVILA 03/24/2018	49538f7c-aae7-4e1d-bb15-c5c5df33d093	LEGUAP03 SOLDEVILA__2018-04-25__11-02-13(1).JPG	https://app.wildlifeinsights.org/download/2004947/data-files/49538f7c-aae7-4e1d-bb15-c5c5df33d093		Adrian Schiavini	aca65aaa-8c6d-4b69-94de-842b08b13bd6	Mammalia	Cetartiodactyla	Bovidae	Bos	taurus	Domestic Cattle		2018-04-25 11:02:13					1			false			CC-BY	false
2000531	1a500d9c-6e16-4d8e-9537-a16e159f781d	6eca71d7-3fb2-4887-b101-c40b641d2569	222cbdae-d7ea-4dde-a3e3-d4c6ed33fb10.JPG	https://app.wildlifeinsights.org/download/2004947/data-files/6eca71d7-3fb2-4887-b101-c40b641d2569		Emiliano Arona Ferreira	f1856211-cfb7-4a5b-9158-c0f72fd09ee6						Blank		2018-04-14 12:03:33					1			false			CC-BY	true
2000531	SALTADERO 03/07/2018	1f983153-9a31-4f96-8aaf-961ddb0eb837	LEGUAP 01 SALTADERO__2018-06-22__15-17-30(2).JPG	https://app.wildlifeinsights.org/download/2004947/data-files/1f983153-9a31-4f96-8aaf-961ddb0eb837		Adrian Schiavini	7a3f5fb1-8e10-44c8-b040-d0672788540c	Mammalia	Carnivora	Canidae	Lycalopex	griseus	Argentine Gray Fox		2018-06-22 15:17:30					1			false			CC-BY	false
2000531	SALTADERO 03/07/2018	663aae65-3419-406b-abb0-281c9af5cc05	LEGUAP 01 SALTADERO__2018-05-15__10-43-32(1).JPG	https://app.wildlifeinsights.org/download/2004947/data-files/663aae65-3419-406b-abb0-281c9af5cc05		Adrian Schiavini	71739522-c635-45d7-a8e9-6115b5615253	Mammalia	Cetartiodactyla	Camelidae	Lama	guanicoe	Guanaco		2018-05-15 10:43:32					1			false			CC-BY	false
2000531	SALTADERO 03/07/2018	b5bc778a-1a91-451d-829e-53413c0d476e	LEGUAP 01 SALTADERO__2018-06-02__08-45-34(4).JPG	https://app.wildlifeinsights.org/download/2004947/data-files/b5bc778a-1a91-451d-829e-53413c0d476e		Adrian Schiavini	71739522-c635-45d7-a8e9-6115b5615253	Mammalia	Cetartiodactyla	Camelidae	Lama	guanicoe	Guanaco		2018-06-02 08:45:34					1			false			CC-BY	false
2000531	SALTADERO 03/07/2018	0a321486-ef05-42ae-a392-cad0c3f0fac6	LEGUAP 01 SALTADERO__2018-03-10__17-58-28(1).JPG	https://app.wildlifeinsights.org/download/2004947/data-files/0a321486-ef05-42ae-a392-cad0c3f0fac6		Adrian Schiavini	3d80f1d6-b1df-4966-9ff4-94053c7a902a	Mammalia	Carnivora	Canidae	Canis	familiaris	Domestic Dog		2018-03-10 17:58:28					1	Asilvestrado		false			CC-BY	false
2000531	SALTADERO 03/07/2018	f5597825-d2a6-4061-b5f4-3eaca470476e	LEGUAP 01 SALTADERO__2018-04-24__08-58-36(4).JPG	https://app.wildlifeinsights.org/download/2004947/data-files/f5597825-d2a6-4061-b5f4-3eaca470476e		Adrian Schiavini	f1856211-cfb7-4a5b-9158-c0f72fd09ee6						Blank		2018-04-24 08:58:36					1			false			CC-BY	false
2000531	Elvira 2H paso castor 08/05/2018	5435b16b-5247-487a-9a4d-13035c59f25e	ELVIRA 2H PSO CASTOR__2018-10-23__03-29-16(1).JPG	https://app.wildlifeinsights.org/download/2004947/data-files/5435b16b-5247-487a-9a4d-13035c59f25e		Emiliano Arona Ferreira	43320a08-bf31-49a5-8213-f032311c5765	Mammalia	Rodentia	Castoridae	Castor	canadensis	American Beaver		2018-10-23 03:29:16					1			false			CC-BY	false
2000531	1a500d9c-6e16-4d8e-9537-a16e159f781d	44f2da22-ad6d-44a4-80ff-2701172a120e	d8b2e434-7f6f-4038-a5c3-0ffa761aa985.JPG	https://app.wildlifeinsights.org/download/2004947/data-files/44f2da22-ad6d-44a4-80ff-2701172a120e		Emiliano Arona Ferreira	f1856211-cfb7-4a5b-9158-c0f72fd09ee6						Blank		2018-03-28 09:07:36					1			false			CC-BY	true
2000531	INTER01 TRAMPA	a428c169-97fc-4c11-adff-4fb3803d09e4	INTER 01 TRAMPA__2018-06-01__11-10-39(2).JPG	https://app.wildlifeinsights.org/download/2004947/data-files/a428c169-97fc-4c11-adff-4fb3803d09e4		Adrian Schiavini	71739522-c635-45d7-a8e9-6115b5615253	Mammalia	Cetartiodactyla	Camelidae	Lama	guanicoe	Guanaco		2018-06-01 11:10:39					1			false			CC-BY	false
2000531	LEGUAP03 SOLDEVILA 03/24/2018	aa090237-c2f0-46c6-bc2e-1f0940041464	LEGUAP03 SOLDEVILA__2018-06-28__11-01-41(2).JPG	https://app.wildlifeinsights.org/download/2004947/data-files/aa090237-c2f0-46c6-bc2e-1f0940041464		Adrian Schiavini	71739522-c635-45d7-a8e9-6115b5615253	Mammalia	Cetartiodactyla	Camelidae	Lama	guanicoe	Guanaco		2018-06-28 11:01:41					1			false			CC-BY	false
2000531	INTER04 ELVIRAEMPOSTADA 03/06/2018	c1b8cf6d-df84-4719-baed-fdfbae3b9495	21264f7d-63b1-4e10-999f-dd0d6802ef78.JPG	https://app.wildlifeinsights.org/download/2004947/data-files/c1b8cf6d-df84-4719-baed-fdfbae3b9495		Adrian Schiavini	f1856211-cfb7-4a5b-9158-c0f72fd09ee6						Blank		2018-03-31 01:59:59					1			false			CC-BY	false
2000531	LEGUAP03 SOLDEVILA 03/24/2018	3dd25473-7dc3-411e-9e3a-5d9e61e0f653	LEGUAP03 SOLDEVILA__2018-06-28__11-09-44(3).JPG	https://app.wildlifeinsights.org/download/2004947/data-files/3dd25473-7dc3-411e-9e3a-5d9e61e0f653		Adrian Schiavini	f1856211-cfb7-4a5b-9158-c0f72fd09ee6						Blank		2018-06-28 11:09:44					1			false			CC-BY	false
2000531	INTER01 TRAMPA	884990a2-faa7-4e8b-b78d-66c2bbd19440	INTER 01 TRAMPA__2018-04-27__06-55-47(1).JPG	https://app.wildlifeinsights.org/download/2004947/data-files/884990a2-faa7-4e8b-b78d-66c2bbd19440		Adrian Schiavini	7a3f5fb1-8e10-44c8-b040-d0672788540c	Mammalia	Carnivora	Canidae	Lycalopex	griseus	Argentine Gray Fox		2018-04-27 06:55:47					1			false			CC-BY	false
2000531	INTER01 TRAMPA	64b20bc2-b947-42f3-8359-ca758eb5d03c	INTER 01 TRAMPA__2018-03-25__07-10-03(2).JPG	https://app.wildlifeinsights.org/download/2004947/data-files/64b20bc2-b947-42f3-8359-ca758eb5d03c		Iris Manabella	7a3f5fb1-8e10-44c8-b040-d0672788540c	Mammalia	Carnivora	Canidae	Lycalopex	griseus	Argentine Gray Fox		2018-03-25 07:10:03					1			false			CC-BY	false
2000531	SALTADERO 03/07/2018	a6fdbe51-6a02-4211-9265-fbd86e283b72	LEGUAP 01 SALTADERO__2018-05-18__17-16-03(2).JPG	https://app.wildlifeinsights.org/download/2004947/data-files/a6fdbe51-6a02-4211-9265-fbd86e283b72		Adrian Schiavini	3d80f1d6-b1df-4966-9ff4-94053c7a902a	Mammalia	Carnivora	Canidae	Canis	familiaris	Domestic Dog		2018-05-18 17:16:03					1			false			CC-BY	false
2000531	SALTADERO 03/07/2018	5d8e0459-f17c-4aea-969e-8acee21c484d	LEGUAP 01 SALTADERO__2018-05-18__15-26-32(1).JPG	https://app.wildlifeinsights.org/download/2004947/data-files/5d8e0459-f17c-4aea-969e-8acee21c484d		Adrian Schiavini	7a3f5fb1-8e10-44c8-b040-d0672788540c	Mammalia	Carnivora	Canidae	Lycalopex	griseus	Argentine Gray Fox		2018-05-18 15:26:32					1			false			CC-BY	false
2000531	1a500d9c-6e16-4d8e-9537-a16e159f781d	5411cc6e-80c2-4af3-b16b-febaafee8edf	62bda938-b3ae-40de-bde8-932e71760b33.JPG	https://app.wildlifeinsights.org/download/2004947/data-files/5411cc6e-80c2-4af3-b16b-febaafee8edf		Adrian Schiavini	0de8422e-f59d-4802-9e93-ab8559e43e55	Mammalia	Artiodactyla	Bovidae	Ovis	aries	Domestic Sheep		2018-04-17 16:54:54					1			false			CC-BY	true
2000531	SALTADERO 03/07/2018	5d335c06-0771-4068-8249-20859fbd4b85	LEGUAP 01 SALTADERO__2018-06-16__12-55-03(1).JPG	https://app.wildlifeinsights.org/download/2004947/data-files/5d335c06-0771-4068-8249-20859fbd4b85		Adrian Schiavini	71739522-c635-45d7-a8e9-6115b5615253	Mammalia	Cetartiodactyla	Camelidae	Lama	guanicoe	Guanaco		2018-06-16 12:55:03					1			false			CC-BY	false
2000531	1a500d9c-6e16-4d8e-9537-a16e159f781d	45fd051f-b91e-4286-b41d-91ae6204b823	fa4b3a8f-7b40-442f-9825-047269566cf7.JPG	https://app.wildlifeinsights.org/download/2004947/data-files/45fd051f-b91e-4286-b41d-91ae6204b823		Adrian Schiavini	0de8422e-f59d-4802-9e93-ab8559e43e55	Mammalia	Artiodactyla	Bovidae	Ovis	aries	Domestic Sheep		2018-04-20 11:13:31					2			false			CC-BY	true
2000531	Elvira 2H paso castor 08/05/2018	7dd17665-81bf-4ded-92d5-d774be5f768d	ELVIRA 2H PSO CASTOR__2018-10-14__16-56-16(1).JPG	https://app.wildlifeinsights.org/download/2004947/data-files/7dd17665-81bf-4ded-92d5-d774be5f768d		Adrian Schiavini	27f96ebc-1fff-40e3-8bc8-af1715325695	Aves	Passeriformes	Passerellidae	Zonotrichia	capensis	Rufous-collared Sparrow		2018-10-14 16:56:16					1			false			CC-BY	false
2000531	LEGUAP03 SOLDEVILA 03/24/2018	3e4ef8e8-0392-4ea1-af59-cc8c9552adb2	LEGUAP03 SOLDEVILA__2018-04-25__16-20-42(3).JPG	https://app.wildlifeinsights.org/download/2004947/data-files/3e4ef8e8-0392-4ea1-af59-cc8c9552adb2		Adrian Schiavini	71739522-c635-45d7-a8e9-6115b5615253	Mammalia	Cetartiodactyla	Camelidae	Lama	guanicoe	Guanaco		2018-04-25 16:20:42					1			false			CC-BY	false
2000531	SALTADERO 03/07/2018	a9191e80-f79e-4db5-83dc-fe58ba6c34c3	LEGUAP 01 SALTADERO__2018-05-15__13-31-37(2).JPG	https://app.wildlifeinsights.org/download/2004947/data-files/a9191e80-f79e-4db5-83dc-fe58ba6c34c3		Adrian Schiavini	71739522-c635-45d7-a8e9-6115b5615253	Mammalia	Cetartiodactyla	Camelidae	Lama	guanicoe	Guanaco		2018-05-15 13:31:37					1			false			CC-BY	false
2000531	INTER04 ELVIRAEMPOSTADA 03/06/2018	37e13521-db44-432f-b22d-aeb10a538b08	10935abf-b658-49f9-ac56-252f40510ec0.JPG	https://app.wildlifeinsights.org/download/2004947/data-files/37e13521-db44-432f-b22d-aeb10a538b08		Adrian Schiavini	f1856211-cfb7-4a5b-9158-c0f72fd09ee6						Blank		2018-03-07 13:33:53					1			false			CC-BY	false
2000531	LEGUAP03 SOLDEVILA 03/24/2018	2f4877bd-0aec-469c-963b-79fc49593fc5	LEGUAP03 SOLDEVILA__2018-06-28__11-34-36(8).JPG	https://app.wildlifeinsights.org/download/2004947/data-files/2f4877bd-0aec-469c-963b-79fc49593fc5		Adrian Schiavini	71739522-c635-45d7-a8e9-6115b5615253	Mammalia	Cetartiodactyla	Camelidae	Lama	guanicoe	Guanaco		2018-06-28 11:34:36					1			false			CC-BY	false
2000531	SALTADERO 03/07/2018	ab720b3c-e568-4e03-b883-4d0f015ceafa	LEGUAP 01 SALTADERO__2018-04-24__09-39-09(4).JPG	https://app.wildlifeinsights.org/download/2004947/data-files/ab720b3c-e568-4e03-b883-4d0f015ceafa		Adrian Schiavini	f1856211-cfb7-4a5b-9158-c0f72fd09ee6						Blank		2018-04-24 09:39:09					1			false			CC-BY	false
2000531	SALTADERO 03/07/2018	bac619da-a8b5-4b70-851e-945e2d896957	LEGUAP 01 SALTADERO__2018-03-12__11-22-02(1).JPG	https://app.wildlifeinsights.org/download/2004947/data-files/bac619da-a8b5-4b70-851e-945e2d896957		Emiliano Arona Ferreira	f1856211-cfb7-4a5b-9158-c0f72fd09ee6						Blank		2018-03-12 11:22:02					1			false			CC-BY	false
2000531	SALTADERO 03/07/2018	0fd0126d-de2d-4a35-81db-8193c44a2e4a	LEGUAP 01 SALTADERO__2018-07-17__20-18-37(4).JPG	https://app.wildlifeinsights.org/download/2004947/data-files/0fd0126d-de2d-4a35-81db-8193c44a2e4a		Adrian Schiavini	f1856211-cfb7-4a5b-9158-c0f72fd09ee6						Blank		2018-07-17 20:18:37					1			false			CC-BY	false
2000531	SALTADERO 03/07/2018	8d4fed62-6c3b-44fc-a9e3-e0bc8ff7bdc0	LEGUAP 01 SALTADERO__2018-05-10__11-30-32(4).JPG	https://app.wildlifeinsights.org/download/2004947/data-files/8d4fed62-6c3b-44fc-a9e3-e0bc8ff7bdc0		Adrian Schiavini	71739522-c635-45d7-a8e9-6115b5615253	Mammalia	Cetartiodactyla	Camelidae	Lama	guanicoe	Guanaco		2018-05-10 11:30:32					1			false			CC-BY	false
2000531	SALTADERO 03/07/2018	950a5a21-4a83-4b24-9454-5d288544d958	LEGUAP 01 SALTADERO__2018-04-26__16-18-33(3).JPG	https://app.wildlifeinsights.org/download/2004947/data-files/950a5a21-4a83-4b24-9454-5d288544d958		Adrian Schiavini	f1856211-cfb7-4a5b-9158-c0f72fd09ee6						Blank		2018-04-26 16:18:33					1			false			CC-BY	false
2000531	1a500d9c-6e16-4d8e-9537-a16e159f781d	c29ccbef-0c5a-4135-aca8-8540ec41d619	b39d2f1b-1a76-47b5-8286-fc1f58ebc7c1.JPG	https://app.wildlifeinsights.org/download/2004947/data-files/c29ccbef-0c5a-4135-aca8-8540ec41d619		Emiliano Arona Ferreira	f1856211-cfb7-4a5b-9158-c0f72fd09ee6						Blank		2018-04-22 23:00:23					1			false			CC-BY	true
2000531	1a500d9c-6e16-4d8e-9537-a16e159f781d	b06351da-6358-440e-8998-cc8e2f123b6d	6a760213-3c42-4552-bd7d-063f7acf490d.JPG	https://app.wildlifeinsights.org/download/2004947/data-files/b06351da-6358-440e-8998-cc8e2f123b6d		Emiliano Arona Ferreira	f1856211-cfb7-4a5b-9158-c0f72fd09ee6						Blank		2018-05-12 14:47:32					1			false			CC-BY	true
2000531	INTER01 TRAMPA	20073f40-6948-4c70-ba71-0b7c7b87412c	INTER 01 TRAMPA__2018-06-25__10-08-22(4).JPG	https://app.wildlifeinsights.org/download/2004947/data-files/20073f40-6948-4c70-ba71-0b7c7b87412c		Adrian Schiavini	71739522-c635-45d7-a8e9-6115b5615253	Mammalia	Cetartiodactyla	Camelidae	Lama	guanicoe	Guanaco		2018-06-25 10:08:22					1			false			CC-BY	false
2000531	SALTADERO 03/07/2018	4abedf59-b370-43a0-89a6-e925e760741d	LEGUAP 01 SALTADERO__2018-07-20__13-18-33(1).JPG	https://app.wildlifeinsights.org/download/2004947/data-files/4abedf59-b370-43a0-89a6-e925e760741d		Adrian Schiavini	71739522-c635-45d7-a8e9-6115b5615253	Mammalia	Cetartiodactyla	Camelidae	Lama	guanicoe	Guanaco		2018-07-20 13:18:33					1			false			CC-BY	false
2000531	1a500d9c-6e16-4d8e-9537-a16e159f781d	ef852f33-8f21-4bc6-9584-88fee5b4d4dd	1964d5ee-dce2-4811-a78f-757693d0e997.JPG	https://app.wildlifeinsights.org/download/2004947/data-files/ef852f33-8f21-4bc6-9584-88fee5b4d4dd		Emiliano Arona Ferreira	aca65aaa-8c6d-4b69-94de-842b08b13bd6	Mammalia	Cetartiodactyla	Bovidae	Bos	taurus	Domestic Cattle		2018-04-14 18:16:50					1			false			CC-BY	true
2000531	SALTADERO 03/07/2018	c5766f19-fd38-48e8-8954-9aa35955dfcb	LEGUAP 01 SALTADERO__2018-04-28__13-06-09(2).JPG	https://app.wildlifeinsights.org/download/2004947/data-files/c5766f19-fd38-48e8-8954-9aa35955dfcb		Adrian Schiavini	f1856211-cfb7-4a5b-9158-c0f72fd09ee6						Blank		2018-04-28 13:06:09					1			false			CC-BY	false
2000531	LEGUAP03 SOLDEVILA 03/24/2018	d68542ba-e0d1-4c98-8310-4f0d73f3bafd	LEGUAP03 SOLDEVILA__2018-04-15__09-36-21(4).JPG	https://app.wildlifeinsights.org/download/2004947/data-files/d68542ba-e0d1-4c98-8310-4f0d73f3bafd		Adrian Schiavini	aca65aaa-8c6d-4b69-94de-842b08b13bd6	Mammalia	Cetartiodactyla	Bovidae	Bos	taurus	Domestic Cattle		2018-04-15 09:36:21					1			false			CC-BY	false
2000531	1a500d9c-6e16-4d8e-9537-a16e159f781d	a26cd19d-ea64-414e-886b-a9612cc654ef	43f5de8a-f7fb-4b6c-b83b-7df86208faa1.JPG	https://app.wildlifeinsights.org/download/2004947/data-files/a26cd19d-ea64-414e-886b-a9612cc654ef		Emiliano Arona Ferreira	f1856211-cfb7-4a5b-9158-c0f72fd09ee6						Blank		2018-04-21 14:41:32					1			false			CC-BY	true
2000531	SALTADERO 03/07/2018	f8176b8e-e1d1-4271-8bd3-23bf1405c09c	LEGUAP 01 SALTADERO__2018-04-09__09-41-32(3).JPG	https://app.wildlifeinsights.org/download/2004947/data-files/f8176b8e-e1d1-4271-8bd3-23bf1405c09c		Adrian Schiavini	71739522-c635-45d7-a8e9-6115b5615253	Mammalia	Cetartiodactyla	Camelidae	Lama	guanicoe	Guanaco		2018-04-09 09:41:32					1			false			CC-BY	false
2000531	1a500d9c-6e16-4d8e-9537-a16e159f781d	d5ac0e54-590a-4533-8fb9-c1905efb0532	7cdedfbe-4a05-4933-ab86-8c76019255f2.JPG	https://app.wildlifeinsights.org/download/2004947/data-files/d5ac0e54-590a-4533-8fb9-c1905efb0532		Emiliano Arona Ferreira	aca65aaa-8c6d-4b69-94de-842b08b13bd6	Mammalia	Cetartiodactyla	Bovidae	Bos	taurus	Domestic Cattle		2018-04-26 16:32:16					1			false			CC-BY	true
2000531	SALTADERO 03/07/2018	cbd43221-c2b9-46b8-8056-330bc838ad15	LEGUAP 01 SALTADERO__2018-06-22__22-08-17(2).JPG	https://app.wildlifeinsights.org/download/2004947/data-files/cbd43221-c2b9-46b8-8056-330bc838ad15		Adrian Schiavini	7a3f5fb1-8e10-44c8-b040-d0672788540c	Mammalia	Carnivora	Canidae	Lycalopex	griseus	Argentine Gray Fox		2018-06-22 22:08:17					1			false			CC-BY	false
2000531	INTER01 TRAMPA	2b10cfa9-c946-4061-a438-374f7402adea	INTER 01 TRAMPA__2018-05-03__19-29-21(1).JPG	https://app.wildlifeinsights.org/download/2004947/data-files/2b10cfa9-c946-4061-a438-374f7402adea		Adrian Schiavini	7a3f5fb1-8e10-44c8-b040-d0672788540c	Mammalia	Carnivora	Canidae	Lycalopex	griseus	Argentine Gray Fox		2018-05-03 19:29:21					1			false			CC-BY	false
2000531	INTER04 ELVIRAEMPOSTADA 03/06/2018	f67f089b-9e09-4fa1-93ab-afbf232cf867	16fb8d82-6820-4d29-90b6-2c4c98c00231.JPG	https://app.wildlifeinsights.org/download/2004947/data-files/f67f089b-9e09-4fa1-93ab-afbf232cf867		Emiliano Arona Ferreira	7a3f5fb1-8e10-44c8-b040-d0672788540c	Mammalia	Carnivora	Canidae	Lycalopex	griseus	Argentine Gray Fox		2018-05-07 01:59:50					1			false			CC-BY	false
2000531	Elvira 2H paso castor 08/05/2018	8770ad36-5186-41df-8fcd-ad64df169b65	ELVIRA 2H PSO CASTOR__2018-10-07__14-45-18(3).JPG	https://app.wildlifeinsights.org/download/2004947/data-files/8770ad36-5186-41df-8fcd-ad64df169b65		Adrian Schiavini	f1856211-cfb7-4a5b-9158-c0f72fd09ee6						Blank		2018-10-07 14:45:18					1			false			CC-BY	false
2000531	Elvira 2H paso castor 08/05/2018	294892d8-b46f-423c-89f0-35eee2b386eb	ELVIRA 2H PSO CASTOR__2018-10-28__00-45-11(1).JPG	https://app.wildlifeinsights.org/download/2004947/data-files/294892d8-b46f-423c-89f0-35eee2b386eb		Adrian Schiavini	43320a08-bf31-49a5-8213-f032311c5765	Mammalia	Rodentia	Castoridae	Castor	canadensis	American Beaver		2018-10-28 00:45:11					1			false			CC-BY	false
2000531	1a500d9c-6e16-4d8e-9537-a16e159f781d	653e525a-ec7e-495c-9d2a-d650218ccb67	9137123a-5bb8-4d8a-87b9-d6933cebee21.JPG	https://app.wildlifeinsights.org/download/2004947/data-files/653e525a-ec7e-495c-9d2a-d650218ccb67		Emiliano Arona Ferreira	aca65aaa-8c6d-4b69-94de-842b08b13bd6	Mammalia	Cetartiodactyla	Bovidae	Bos	taurus	Domestic Cattle		2018-05-05 09:03:12					1			false			CC-BY	true
2000531	Elvira 2H paso castor 08/05/2018	2913cee5-d3aa-40de-891c-82da9d780d62	ELVIRA 2H PSO CASTOR__2018-10-23__03-38-35(1).JPG	https://app.wildlifeinsights.org/download/2004947/data-files/2913cee5-d3aa-40de-891c-82da9d780d62		Adrian Schiavini	43320a08-bf31-49a5-8213-f032311c5765	Mammalia	Rodentia	Castoridae	Castor	canadensis	American Beaver		2018-10-23 03:38:35					1			false			CC-BY	false
2000531	LEGUAP03 SOLDEVILA 03/24/2018	04375448-6a3a-47dc-aab6-a05721ce292e	LEGUAP03 SOLDEVILA__2018-06-28__11-44-50(11).JPG	https://app.wildlifeinsights.org/download/2004947/data-files/04375448-6a3a-47dc-aab6-a05721ce292e		Adrian Schiavini	71739522-c635-45d7-a8e9-6115b5615253	Mammalia	Cetartiodactyla	Camelidae	Lama	guanicoe	Guanaco		2018-06-28 11:44:50					1			false			CC-BY	false
2000531	SALTADERO 03/07/2018	5de8f8d8-10f3-45a1-a8f0-ba9e304e5d20	LEGUAP 01 SALTADERO__2018-07-16__17-54-24(1).JPG	https://app.wildlifeinsights.org/download/2004947/data-files/5de8f8d8-10f3-45a1-a8f0-ba9e304e5d20		Adrian Schiavini	7a3f5fb1-8e10-44c8-b040-d0672788540c	Mammalia	Carnivora	Canidae	Lycalopex	griseus	Argentine Gray Fox		2018-07-16 17:54:24					1			false			CC-BY	false
2000531	LEGUAP03 SOLDEVILA 03/24/2018	e6c0e65d-cd9d-4898-aab8-4f6789de28d0	LEGUAP03 SOLDEVILA__2018-05-07__10-16-33(3).JPG	https://app.wildlifeinsights.org/download/2004947/data-files/e6c0e65d-cd9d-4898-aab8-4f6789de28d0		Adrian Schiavini	71739522-c635-45d7-a8e9-6115b5615253	Mammalia	Cetartiodactyla	Camelidae	Lama	guanicoe	Guanaco		2018-05-07 10:16:33					1			false			CC-BY	false
2000531	Elvira 2H paso castor 08/05/2018	ad63c914-3de3-41de-bb06-14687215c5b1	ELVIRA 2H PSO CASTOR__2018-09-26__13-49-18(1).JPG	https://app.wildlifeinsights.org/download/2004947/data-files/ad63c914-3de3-41de-bb06-14687215c5b1		Adrian Schiavini	27f96ebc-1fff-40e3-8bc8-af1715325695	Aves	Passeriformes	Passerellidae	Zonotrichia	capensis	Rufous-collared Sparrow		2018-09-26 13:49:18					1			false			CC-BY	false
2000531	SALTADERO 03/07/2018	bdce2795-88ed-47cd-8ca0-727c8bd11852	LEGUAP 01 SALTADERO__2018-06-04__12-02-20(4).JPG	https://app.wildlifeinsights.org/download/2004947/data-files/bdce2795-88ed-47cd-8ca0-727c8bd11852		Adrian Schiavini	7a3f5fb1-8e10-44c8-b040-d0672788540c	Mammalia	Carnivora	Canidae	Lycalopex	griseus	Argentine Gray Fox		2018-06-04 12:02:20					1			false			CC-BY	false
2000531	1a500d9c-6e16-4d8e-9537-a16e159f781d	ee3f908c-e52f-453e-a7e8-4d4829429a95	728c998b-7f08-4b4c-84fa-0c192f13e94b.JPG	https://app.wildlifeinsights.org/download/2004947/data-files/ee3f908c-e52f-453e-a7e8-4d4829429a95		Adrian Schiavini	f2d233e3-80e3-433d-9687-e29ecc7a467a	Mammalia					Mammal		2018-04-05 21:32:14					1			false			CC-BY	true
2000531	INTER01 TRAMPA	c1085082-1da9-47c8-99ba-a84ae6bf056b	INTER 01 TRAMPA__2018-04-16__19-53-25(2).JPG	https://app.wildlifeinsights.org/download/2004947/data-files/c1085082-1da9-47c8-99ba-a84ae6bf056b		Adrian Schiavini	f1856211-cfb7-4a5b-9158-c0f72fd09ee6						Blank		2018-04-16 19:53:25					1			false			CC-BY	false
2000531	LEGUAP03 SOLDEVILA 03/24/2018	64c89e56-1101-462c-b79a-6f3ab934e882	LEGUAP03 SOLDEVILA__2018-05-10__10-19-52(1).JPG	https://app.wildlifeinsights.org/download/2004947/data-files/64c89e56-1101-462c-b79a-6f3ab934e882		Adrian Schiavini	71739522-c635-45d7-a8e9-6115b5615253	Mammalia	Cetartiodactyla	Camelidae	Lama	guanicoe	Guanaco		2018-05-10 10:19:52					1			false			CC-BY	false
2000531	1a500d9c-6e16-4d8e-9537-a16e159f781d	66fd1ce4-b517-45d8-aa5d-1ccb5c5dd2ad	12c33e48-a60e-4b07-9288-5113c43f5cef.JPG	https://app.wildlifeinsights.org/download/2004947/data-files/66fd1ce4-b517-45d8-aa5d-1ccb5c5dd2ad		Emiliano Arona Ferreira	aca65aaa-8c6d-4b69-94de-842b08b13bd6	Mammalia	Cetartiodactyla	Bovidae	Bos	taurus	Domestic Cattle		2018-04-16 09:27:59					1			false			CC-BY	true
2000531	LEGUAP03 SOLDEVILA 03/24/2018	b22028c8-7709-449e-b0d5-e52e4f06d2db	LEGUAP03 SOLDEVILA__2018-06-28__10-57-35(1).JPG	https://app.wildlifeinsights.org/download/2004947/data-files/b22028c8-7709-449e-b0d5-e52e4f06d2db		Adrian Schiavini	f1856211-cfb7-4a5b-9158-c0f72fd09ee6						Blank		2018-06-28 10:57:35					1			false			CC-BY	false
2000531	1a500d9c-6e16-4d8e-9537-a16e159f781d	f03bc4c4-98c4-453f-9e0a-af903d18a3c2	0153191a-303a-4d61-9830-4df795bec847.JPG	https://app.wildlifeinsights.org/download/2004947/data-files/f03bc4c4-98c4-453f-9e0a-af903d18a3c2		Adrian Schiavini	f1856211-cfb7-4a5b-9158-c0f72fd09ee6						Blank		2018-05-18 21:52:47					1			false			CC-BY	true
2000531	INTER01 TRAMPA	13af3618-e7a4-419a-a2f4-214dbde7fcdd	INTER 01 TRAMPA__2018-04-11__18-19-45(4).JPG	https://app.wildlifeinsights.org/download/2004947/data-files/13af3618-e7a4-419a-a2f4-214dbde7fcdd		Adrian Schiavini	7a3f5fb1-8e10-44c8-b040-d0672788540c	Mammalia	Carnivora	Canidae	Lycalopex	griseus	Argentine Gray Fox		2018-04-11 18:19:45					1			false			CC-BY	false
2000531	INTER04 ELVIRAEMPOSTADA 03/06/2018	76d2f2d4-fd14-43d8-9104-12dded790216	076c3b3a-a746-45b9-8427-4dcbafa71943.JPG	https://app.wildlifeinsights.org/download/2004947/data-files/76d2f2d4-fd14-43d8-9104-12dded790216		Adrian Schiavini	3d80f1d6-b1df-4966-9ff4-94053c7a902a	Mammalia	Carnivora	Canidae	Canis	familiaris	Domestic Dog		2018-04-17 10:31:17					1	Protector		false			CC-BY	false
2000531	SALTADERO 03/07/2018	cd1416f8-fed6-4b08-9893-6802983a3ac5	LEGUAP 01 SALTADERO__2018-04-27__12-20-33(3).JPG	https://app.wildlifeinsights.org/download/2004947/data-files/cd1416f8-fed6-4b08-9893-6802983a3ac5		Adrian Schiavini	f1856211-cfb7-4a5b-9158-c0f72fd09ee6						Blank		2018-04-27 12:20:33					1			false			CC-BY	false
2000531	SALTADERO 03/07/2018	16221822-32e1-4ef5-ba68-0c288e583fc8	LEGUAP 01 SALTADERO__2018-03-16__19-33-00(1).JPG	https://app.wildlifeinsights.org/download/2004947/data-files/16221822-32e1-4ef5-ba68-0c288e583fc8		Adrian Schiavini	71739522-c635-45d7-a8e9-6115b5615253	Mammalia	Cetartiodactyla	Camelidae	Lama	guanicoe	Guanaco		2018-03-16 19:33:00					1			false			CC-BY	false
2000531	INTER04 ELVIRAEMPOSTADA 03/06/2018	3afe9aed-b917-4586-9fe9-017a27cfa5a3	7c3fdb1c-115c-4a1e-987e-97f0340e8ea8.JPG	https://app.wildlifeinsights.org/download/2004947/data-files/3afe9aed-b917-4586-9fe9-017a27cfa5a3		Adrian Schiavini	0de8422e-f59d-4802-9e93-ab8559e43e55	Mammalia	Artiodactyla	Bovidae	Ovis	aries	Domestic Sheep		2018-04-17 14:00:21					1			true			CC-BY	false
2000531	INTER04 ELVIRAEMPOSTADA 03/06/2018	56ba69e2-9d1d-4a83-ad68-7a08337cb579	f174554c-875c-443d-b1bf-c7d992eccac4.JPG	https://app.wildlifeinsights.org/download/2004947/data-files/56ba69e2-9d1d-4a83-ad68-7a08337cb579		Adrian Schiavini	f1856211-cfb7-4a5b-9158-c0f72fd09ee6						Blank		2018-04-18 08:03:52					1			false			CC-BY	false
2000531	SALTADERO 03/07/2018	f44f489e-eed6-4118-97a1-48f3857a3bc8	LEGUAP 01 SALTADERO__2018-04-26__02-43-34(4).JPG	https://app.wildlifeinsights.org/download/2004947/data-files/f44f489e-eed6-4118-97a1-48f3857a3bc8		Adrian Schiavini	f1856211-cfb7-4a5b-9158-c0f72fd09ee6						Blank		2018-04-26 02:43:34					1			false			CC-BY	false
2000531	1a500d9c-6e16-4d8e-9537-a16e159f781d	00b590cd-7a1f-4502-ae8a-eca48246b30c	3f8a662a-6a10-4b4b-a35f-fb333380ab37.JPG	https://app.wildlifeinsights.org/download/2004947/data-files/00b590cd-7a1f-4502-ae8a-eca48246b30c		Emiliano Arona Ferreira	aca65aaa-8c6d-4b69-94de-842b08b13bd6	Mammalia	Cetartiodactyla	Bovidae	Bos	taurus	Domestic Cattle		2018-05-14 08:56:18					1			false			CC-BY	true
2000531	SALTADERO 03/07/2018	23442267-682e-4aed-a54b-88890c350242	LEGUAP 01 SALTADERO__2018-04-24__10-16-10(3).JPG	https://app.wildlifeinsights.org/download/2004947/data-files/23442267-682e-4aed-a54b-88890c350242		Adrian Schiavini	f1856211-cfb7-4a5b-9158-c0f72fd09ee6						Blank		2018-04-24 10:16:10					1			false			CC-BY	false
2000531	INTER04 ELVIRAEMPOSTADA 03/06/2018	59f6fdee-9381-44c2-bc85-163968ceea59	b3b31361-e4eb-499d-9312-d7dd42465b64.JPG	https://app.wildlifeinsights.org/download/2004947/data-files/59f6fdee-9381-44c2-bc85-163968ceea59		Adrian Schiavini	f1856211-cfb7-4a5b-9158-c0f72fd09ee6						Blank		2018-03-10 12:02:15					1			false			CC-BY	false
2000531	SALTADERO 03/07/2018	73a82b31-a1b9-4598-999c-af2715a8be21	LEGUAP 01 SALTADERO__2018-04-22__09-52-19(1).JPG	https://app.wildlifeinsights.org/download/2004947/data-files/73a82b31-a1b9-4598-999c-af2715a8be21		Adrian Schiavini	71739522-c635-45d7-a8e9-6115b5615253	Mammalia	Cetartiodactyla	Camelidae	Lama	guanicoe	Guanaco		2018-04-22 09:52:19					1			false			CC-BY	false
2000531	1a500d9c-6e16-4d8e-9537-a16e159f781d	d42d36d1-7cb5-41cc-b4c9-1e5607943e07	ac2a6c59-c0b8-45f3-8fba-6e7e92041786.JPG	https://app.wildlifeinsights.org/download/2004947/data-files/d42d36d1-7cb5-41cc-b4c9-1e5607943e07		Emiliano Arona Ferreira	7a3f5fb1-8e10-44c8-b040-d0672788540c	Mammalia	Carnivora	Canidae	Lycalopex	griseus	Argentine Gray Fox		2018-03-23 10:41:42					1			false			CC-BY	true
2000531	SALTADERO 03/07/2018	be274e01-9e95-48e0-9c60-b14b420c1e5b	LEGUAP 01 SALTADERO__2018-04-27__11-59-52(3).JPG	https://app.wildlifeinsights.org/download/2004947/data-files/be274e01-9e95-48e0-9c60-b14b420c1e5b		Adrian Schiavini	71739522-c635-45d7-a8e9-6115b5615253	Mammalia	Cetartiodactyla	Camelidae	Lama	guanicoe	Guanaco		2018-04-27 11:59:52					1			false			CC-BY	false
2000531	INTER04 ELVIRAEMPOSTADA 03/06/2018	fb1db507-d8bd-4a6e-8fdd-faa38859dea9	a2f3fdf5-d1d5-4227-993f-ec0a5f23ee83.JPG	https://app.wildlifeinsights.org/download/2004947/data-files/fb1db507-d8bd-4a6e-8fdd-faa38859dea9		Adrian Schiavini	f1856211-cfb7-4a5b-9158-c0f72fd09ee6						Blank		2018-03-13 14:32:50					1			false			CC-BY	false
2000531	LEGUAP03 SOLDEVILA 03/24/2018	14fb4d0f-704d-4ce1-a4a9-82fdf1dadb4f	LEGUAP03 SOLDEVILA__2018-04-25__10-57-09(1).JPG	https://app.wildlifeinsights.org/download/2004947/data-files/14fb4d0f-704d-4ce1-a4a9-82fdf1dadb4f		Adrian Schiavini	aca65aaa-8c6d-4b69-94de-842b08b13bd6	Mammalia	Cetartiodactyla	Bovidae	Bos	taurus	Domestic Cattle		2018-04-25 10:57:09					1			false			CC-BY	false
2000531	1a500d9c-6e16-4d8e-9537-a16e159f781d	2bb4da66-f376-4d01-8203-39dd31a89462	9da3784c-2aee-4035-bcac-835578681512.JPG	https://app.wildlifeinsights.org/download/2004947/data-files/2bb4da66-f376-4d01-8203-39dd31a89462		Adrian Schiavini	0de8422e-f59d-4802-9e93-ab8559e43e55	Mammalia	Artiodactyla	Bovidae	Ovis	aries	Domestic Sheep		2018-04-12 16:01:12					1			false			CC-BY	true
2000531	1a500d9c-6e16-4d8e-9537-a16e159f781d	e4df4b73-ab9d-4959-82b5-8a0b39b62fc1	c3aed24e-3196-43f2-ac66-a6a55e558397.JPG	https://app.wildlifeinsights.org/download/2004947/data-files/e4df4b73-ab9d-4959-82b5-8a0b39b62fc1		Emiliano Arona Ferreira	aca65aaa-8c6d-4b69-94de-842b08b13bd6	Mammalia	Cetartiodactyla	Bovidae	Bos	taurus	Domestic Cattle		2018-04-16 08:46:23					2			false			CC-BY	true
2000531	LEGUAP03 SOLDEVILA 03/24/2018	57d1f018-204c-4f4f-ad05-a71d9499b198	LEGUAP03 SOLDEVILA__2018-04-30__09-29-17(5).JPG	https://app.wildlifeinsights.org/download/2004947/data-files/57d1f018-204c-4f4f-ad05-a71d9499b198		Adrian Schiavini	aca65aaa-8c6d-4b69-94de-842b08b13bd6	Mammalia	Cetartiodactyla	Bovidae	Bos	taurus	Domestic Cattle		2018-04-30 09:29:17					1			false			CC-BY	false
2000531	1a500d9c-6e16-4d8e-9537-a16e159f781d	81a24492-a4eb-48f3-a0b0-7f2fb89a088d	a89b1fa2-f37a-461b-9372-3e15a767f25f.JPG	https://app.wildlifeinsights.org/download/2004947/data-files/81a24492-a4eb-48f3-a0b0-7f2fb89a088d		Emiliano Arona Ferreira	aca65aaa-8c6d-4b69-94de-842b08b13bd6	Mammalia	Cetartiodactyla	Bovidae	Bos	taurus	Domestic Cattle		2018-04-14 16:35:01					1			false			CC-BY	true
2000531	INTER01 TRAMPA	dd6998b9-b999-48e8-9cb1-ec68b7d8657a	INTER 01 TRAMPA__2018-04-19__17-14-38(2).JPG	https://app.wildlifeinsights.org/download/2004947/data-files/dd6998b9-b999-48e8-9cb1-ec68b7d8657a		Adrian Schiavini	7a3f5fb1-8e10-44c8-b040-d0672788540c	Mammalia	Carnivora	Canidae	Lycalopex	griseus	Argentine Gray Fox		2018-04-19 17:14:38					1			false			CC-BY	false
2000531	INTER01 TRAMPA	881d4831-6dd8-4400-a186-8fb81b9b407c	INTER 01 TRAMPA__2018-03-30__21-47-33(3).JPG	https://app.wildlifeinsights.org/download/2004947/data-files/881d4831-6dd8-4400-a186-8fb81b9b407c		Adrian Schiavini	f1856211-cfb7-4a5b-9158-c0f72fd09ee6						Blank		2018-03-30 21:47:33					1			false			CC-BY	false
2000531	LEGUAP03 SOLDEVILA 03/24/2018	7a038aed-6ea5-417f-80fc-41623ed783a3	LEGUAP03 SOLDEVILA__2018-06-22__15-37-27(5).JPG	https://app.wildlifeinsights.org/download/2004947/data-files/7a038aed-6ea5-417f-80fc-41623ed783a3		Adrian Schiavini	71739522-c635-45d7-a8e9-6115b5615253	Mammalia	Cetartiodactyla	Camelidae	Lama	guanicoe	Guanaco		2018-06-22 15:37:27					1			false			CC-BY	false
2000531	SALTADERO 03/07/2018	bd72befe-567d-4a2a-8c73-3bb836b79df0	LEGUAP 01 SALTADERO__2018-03-27__10-22-23(4).JPG	https://app.wildlifeinsights.org/download/2004947/data-files/bd72befe-567d-4a2a-8c73-3bb836b79df0		Adrian Schiavini	f8f200dd-08cf-4eab-b441-c122ca96fe5e	Aves	Falconiformes	Falconidae	Caracara	plancus	Southern Caracara		2018-03-27 10:22:23					2			false			CC-BY	false
2000531	INTER04 ELVIRAEMPOSTADA 03/06/2018	92b28ed5-47ad-4989-8adf-126dae1c7ffd	92df233e-1e99-4f69-a973-ec0bd71a1a70.JPG	https://app.wildlifeinsights.org/download/2004947/data-files/92b28ed5-47ad-4989-8adf-126dae1c7ffd		Adrian Schiavini	f1856211-cfb7-4a5b-9158-c0f72fd09ee6						Blank		2018-03-07 14:37:31					1			false			CC-BY	false
2000531	1a500d9c-6e16-4d8e-9537-a16e159f781d	4e249dbb-d779-4007-8318-9ef3c2d0153e	2d4d3bc3-c166-44f2-ad5f-db1c686873fb.JPG	https://app.wildlifeinsights.org/download/2004947/data-files/4e249dbb-d779-4007-8318-9ef3c2d0153e		Emiliano Arona Ferreira	aca65aaa-8c6d-4b69-94de-842b08b13bd6	Mammalia	Cetartiodactyla	Bovidae	Bos	taurus	Domestic Cattle		2018-04-26 09:26:06					1			false			CC-BY	true
2000531	1a500d9c-6e16-4d8e-9537-a16e159f781d	2235fa2e-3c40-40a1-98b3-7a504094cbe5	3d090460-77c2-4874-9158-56c06a8df9de.JPG	https://app.wildlifeinsights.org/download/2004947/data-files/2235fa2e-3c40-40a1-98b3-7a504094cbe5		Adrian Schiavini	0de8422e-f59d-4802-9e93-ab8559e43e55	Mammalia	Artiodactyla	Bovidae	Ovis	aries	Domestic Sheep		2018-04-14 11:56:59					1			false			CC-BY	true
2000531	SALTADERO 03/07/2018	8e9010aa-f21a-415b-bdf1-0fcb751ec8de	LEGUAP 01 SALTADERO__2018-04-30__19-53-45(4).JPG	https://app.wildlifeinsights.org/download/2004947/data-files/8e9010aa-f21a-415b-bdf1-0fcb751ec8de		Adrian Schiavini	f1856211-cfb7-4a5b-9158-c0f72fd09ee6						Blank		2018-04-30 19:53:45					1			false			CC-BY	false
2000531	SALTADERO 03/07/2018	9a7940b6-c090-402d-b474-ba9271bd7ed4	LEGUAP 01 SALTADERO__2018-06-10__16-54-55(3).JPG	https://app.wildlifeinsights.org/download/2004947/data-files/9a7940b6-c090-402d-b474-ba9271bd7ed4		Adrian Schiavini	7a3f5fb1-8e10-44c8-b040-d0672788540c	Mammalia	Carnivora	Canidae	Lycalopex	griseus	Argentine Gray Fox		2018-06-10 16:54:55					1			false			CC-BY	false
2000531	SALTADERO 03/07/2018	bf61b2cb-c6b9-476a-a1af-15963f3e5604	LEGUAP 01 SALTADERO__2018-05-02__00-07-06(1).JPG	https://app.wildlifeinsights.org/download/2004947/data-files/bf61b2cb-c6b9-476a-a1af-15963f3e5604		Adrian Schiavini	7a3f5fb1-8e10-44c8-b040-d0672788540c	Mammalia	Carnivora	Canidae	Lycalopex	griseus	Argentine Gray Fox		2018-05-02 00:07:06					1			false			CC-BY	false
2000531	LEGUAP03 SOLDEVILA 03/24/2018	6368a547-d99c-4fa7-bc61-0a98b8791fea	LEGUAP03 SOLDEVILA__2018-07-28__11-42-02(2).JPG	https://app.wildlifeinsights.org/download/2004947/data-files/6368a547-d99c-4fa7-bc61-0a98b8791fea		Adrian Schiavini	f1856211-cfb7-4a5b-9158-c0f72fd09ee6						Blank		2018-07-28 11:42:02					1			false			CC-BY	false
2000531	INTER04 ELVIRAEMPOSTADA 03/06/2018	b53d8c21-d08f-4127-a9fe-8381601e7aa7	8e058855-01d4-43fa-8f79-8cb8d1546316.JPG	https://app.wildlifeinsights.org/download/2004947/data-files/b53d8c21-d08f-4127-a9fe-8381601e7aa7		Adrian Schiavini	f1856211-cfb7-4a5b-9158-c0f72fd09ee6						Blank		2018-03-27 19:26:19					1			false			CC-BY	false
2000531	1a500d9c-6e16-4d8e-9537-a16e159f781d	fc692498-0695-4f46-a8c4-0c59c0e8e922	2b714ae3-d077-4376-9353-990a0e987d71.JPG	https://app.wildlifeinsights.org/download/2004947/data-files/fc692498-0695-4f46-a8c4-0c59c0e8e922		Emiliano Arona Ferreira	7a3f5fb1-8e10-44c8-b040-d0672788540c	Mammalia	Carnivora	Canidae	Lycalopex	griseus	Argentine Gray Fox		2018-05-13 13:48:26					1			false			CC-BY	true
2000531	INTER01 TRAMPA	7eb1663d-0dc9-4b85-9175-0c86280e1810	INTER 01 TRAMPA__2018-04-22__19-48-35(3).JPG	https://app.wildlifeinsights.org/download/2004947/data-files/7eb1663d-0dc9-4b85-9175-0c86280e1810		Adrian Schiavini	f1856211-cfb7-4a5b-9158-c0f72fd09ee6						Blank		2018-04-22 19:48:35					1			false			CC-BY	false
2000531	1a500d9c-6e16-4d8e-9537-a16e159f781d	8548052c-2fa0-4c94-9e72-d399b2d51389	e04b9214-d9bc-4d10-8457-6ed03aaa45fb.JPG	https://app.wildlifeinsights.org/download/2004947/data-files/8548052c-2fa0-4c94-9e72-d399b2d51389		Emiliano Arona Ferreira	aca65aaa-8c6d-4b69-94de-842b08b13bd6	Mammalia	Cetartiodactyla	Bovidae	Bos	taurus	Domestic Cattle		2018-04-14 13:32:29					1			false			CC-BY	true
2000531	LEGUAP03 SOLDEVILA 03/24/2018	5ef1b9ca-b3a7-4229-ba5c-30a7441b4ca8	LEGUAP03 SOLDEVILA__2018-04-29__10-06-45(1).JPG	https://app.wildlifeinsights.org/download/2004947/data-files/5ef1b9ca-b3a7-4229-ba5c-30a7441b4ca8		Adrian Schiavini	aca65aaa-8c6d-4b69-94de-842b08b13bd6	Mammalia	Cetartiodactyla	Bovidae	Bos	taurus	Domestic Cattle		2018-04-29 10:06:45					1			false			CC-BY	false
2000531	INTER01 TRAMPA	f4352a41-2d11-4ff6-b440-2904a3377005	INTER 01 TRAMPA__2018-06-08__13-05-19(1).JPG	https://app.wildlifeinsights.org/download/2004947/data-files/f4352a41-2d11-4ff6-b440-2904a3377005		Adrian Schiavini	aca65aaa-8c6d-4b69-94de-842b08b13bd6	Mammalia	Cetartiodactyla	Bovidae	Bos	taurus	Domestic Cattle		2018-06-08 13:05:19					1			false			CC-BY	false
2000531	SALTADERO 03/07/2018	c95680a7-1a45-432f-9d9a-dd2179dbafb0	LEGUAP 01 SALTADERO__2018-04-15__21-18-48(4).JPG	https://app.wildlifeinsights.org/download/2004947/data-files/c95680a7-1a45-432f-9d9a-dd2179dbafb0		Adrian Schiavini	f1856211-cfb7-4a5b-9158-c0f72fd09ee6						Blank		2018-04-15 21:18:48					1			false			CC-BY	false
2000531	SALTADERO 03/07/2018	5752c110-9313-4bd9-bf8b-e843b9e1f7fb	LEGUAP 01 SALTADERO__2018-04-07__13-11-42(4).JPG	https://app.wildlifeinsights.org/download/2004947/data-files/5752c110-9313-4bd9-bf8b-e843b9e1f7fb		Adrian Schiavini	71739522-c635-45d7-a8e9-6115b5615253	Mammalia	Cetartiodactyla	Camelidae	Lama	guanicoe	Guanaco		2018-04-07 13:11:42					1			false			CC-BY	false
2000531	1a500d9c-6e16-4d8e-9537-a16e159f781d	bea6319b-c2bf-495b-af6f-65854e9dc7a6	182af9fc-629b-40a8-b12b-0c669517841c.JPG	https://app.wildlifeinsights.org/download/2004947/data-files/bea6319b-c2bf-495b-af6f-65854e9dc7a6		Emiliano Arona Ferreira	7a3f5fb1-8e10-44c8-b040-d0672788540c	Mammalia	Carnivora	Canidae	Lycalopex	griseus	Argentine Gray Fox		2018-03-07 09:13:00					1			false			CC-BY	true
2000531	1a500d9c-6e16-4d8e-9537-a16e159f781d	564a26c7-efbb-4cb8-b220-3aeab8187cca	6b3f2535-e75e-48db-8eb7-7e3384b62900.JPG	https://app.wildlifeinsights.org/download/2004947/data-files/564a26c7-efbb-4cb8-b220-3aeab8187cca		Emiliano Arona Ferreira	aca65aaa-8c6d-4b69-94de-842b08b13bd6	Mammalia	Cetartiodactyla	Bovidae	Bos	taurus	Domestic Cattle		2018-05-10 09:54:56					1			false			CC-BY	true
2000531	INTER01 TRAMPA	17dac80b-fa13-41b1-9637-4ecda2d7ed95	INTER 01 TRAMPA__2018-03-14__11-04-28(1).JPG	https://app.wildlifeinsights.org/download/2004947/data-files/17dac80b-fa13-41b1-9637-4ecda2d7ed95		Iris Manabella	71739522-c635-45d7-a8e9-6115b5615253	Mammalia	Cetartiodactyla	Camelidae	Lama	guanicoe	Guanaco		2018-03-14 11:04:28					1			false			CC-BY	false
2000531	INTER04 ELVIRAEMPOSTADA 03/06/2018	04029858-75e6-4e42-9f8b-578142ed31ad	e7981c9a-4d22-46fc-b9bf-10a1b41b55ab.JPG	https://app.wildlifeinsights.org/download/2004947/data-files/04029858-75e6-4e42-9f8b-578142ed31ad		Adrian Schiavini	0de8422e-f59d-4802-9e93-ab8559e43e55	Mammalia	Artiodactyla	Bovidae	Ovis	aries	Domestic Sheep		2018-04-18 15:05:43					6			false			CC-BY	false
2000531	1a500d9c-6e16-4d8e-9537-a16e159f781d	9cc4fca9-e88c-407a-85c0-c27703d03a44	89c6f347-c03c-40e7-8f3e-a13a3a1f2945.JPG	https://app.wildlifeinsights.org/download/2004947/data-files/9cc4fca9-e88c-407a-85c0-c27703d03a44		Emiliano Arona Ferreira	f1856211-cfb7-4a5b-9158-c0f72fd09ee6						Blank		2018-03-12 18:39:26					1			false			CC-BY	true
2000531	SALTADERO 03/07/2018	a0652882-2db8-431d-b225-35b1dc52cdf4	LEGUAP 01 SALTADERO__2018-06-04__18-29-05(3).JPG	https://app.wildlifeinsights.org/download/2004947/data-files/a0652882-2db8-431d-b225-35b1dc52cdf4		Adrian Schiavini	f1856211-cfb7-4a5b-9158-c0f72fd09ee6						Blank		2018-06-04 18:29:05					1			false			CC-BY	false
2000531	INTER04 ELVIRAEMPOSTADA 03/06/2018	6fe396c1-5b9b-44bc-b533-881a80976306	92930a71-96bc-4eba-bbd5-d6a0f751c18b.JPG	https://app.wildlifeinsights.org/download/2004947/data-files/6fe396c1-5b9b-44bc-b533-881a80976306		Adrian Schiavini	0de8422e-f59d-4802-9e93-ab8559e43e55	Mammalia	Artiodactyla	Bovidae	Ovis	aries	Domestic Sheep		2018-04-20 10:28:43					1			false			CC-BY	false
2000531	INTER01 TRAMPA	05f5858d-892c-4ffe-9083-33a767075253	INTER 01 TRAMPA__2018-04-07__22-50-00(1).JPG	https://app.wildlifeinsights.org/download/2004947/data-files/05f5858d-892c-4ffe-9083-33a767075253		Adrian Schiavini	7a3f5fb1-8e10-44c8-b040-d0672788540c	Mammalia	Carnivora	Canidae	Lycalopex	griseus	Argentine Gray Fox		2018-04-07 22:50:00					1			false			CC-BY	false
2000531	SALTADERO 03/07/2018	d970eb46-a17e-4d4c-8415-f03308f6514e	LEGUAP 01 SALTADERO__2018-05-30__20-46-59(3).JPG	https://app.wildlifeinsights.org/download/2004947/data-files/d970eb46-a17e-4d4c-8415-f03308f6514e		Adrian Schiavini	f1856211-cfb7-4a5b-9158-c0f72fd09ee6						Blank		2018-05-30 20:46:59					1			false			CC-BY	false
2000531	1a500d9c-6e16-4d8e-9537-a16e159f781d	48014fb9-1bc6-4a35-bc02-35a098edbd91	f4140456-ff6e-42b8-878b-e386ec703c0e.JPG	https://app.wildlifeinsights.org/download/2004947/data-files/48014fb9-1bc6-4a35-bc02-35a098edbd91		Emiliano Arona Ferreira	f1856211-cfb7-4a5b-9158-c0f72fd09ee6						Blank		2018-03-10 12:33:07					1			false			CC-BY	true
2000531	1a500d9c-6e16-4d8e-9537-a16e159f781d	132cb71b-775f-49d5-a6a5-9912f0d3a3c7	88b66cb7-77d3-4563-9588-1791ae5396bd.JPG	https://app.wildlifeinsights.org/download/2004947/data-files/132cb71b-775f-49d5-a6a5-9912f0d3a3c7		Emiliano Arona Ferreira	7a3f5fb1-8e10-44c8-b040-d0672788540c	Mammalia	Carnivora	Canidae	Lycalopex	griseus	Argentine Gray Fox		2018-04-30 10:54:53					1			false			CC-BY	true
2000531	1a500d9c-6e16-4d8e-9537-a16e159f781d	213e29d4-8272-41dc-80d9-17f3cfdc23be	e1b38142-6c23-470f-bfdd-7b8054ec226b.JPG	https://app.wildlifeinsights.org/download/2004947/data-files/213e29d4-8272-41dc-80d9-17f3cfdc23be		Emiliano Arona Ferreira	f1856211-cfb7-4a5b-9158-c0f72fd09ee6						Blank		2018-05-12 14:48:41					1			false			CC-BY	true
2000531	INTER01 TRAMPA	ecb745fb-d10b-41cb-a346-023e2f849e30	INTER 01 TRAMPA__2018-06-08__14-35-37(1).JPG	https://app.wildlifeinsights.org/download/2004947/data-files/ecb745fb-d10b-41cb-a346-023e2f849e30		Adrian Schiavini	71739522-c635-45d7-a8e9-6115b5615253	Mammalia	Cetartiodactyla	Camelidae	Lama	guanicoe	Guanaco		2018-06-08 14:35:37					1			false			CC-BY	false
2000531	SALTADERO 03/07/2018	78a359c5-6d3b-46c0-8403-40275d9f0f90	LEGUAP 01 SALTADERO__2018-04-21__12-24-12(2).JPG	https://app.wildlifeinsights.org/download/2004947/data-files/78a359c5-6d3b-46c0-8403-40275d9f0f90		Adrian Schiavini	f1856211-cfb7-4a5b-9158-c0f72fd09ee6						Blank		2018-04-21 12:24:12					1			false			CC-BY	false
2000531	LEGUAP03 SOLDEVILA 03/24/2018	f2cd0c43-a774-43e5-a5a4-6577b98c00a0	LEGUAP03 SOLDEVILA__2018-04-29__11-56-30(7).JPG	https://app.wildlifeinsights.org/download/2004947/data-files/f2cd0c43-a774-43e5-a5a4-6577b98c00a0		Adrian Schiavini	aca65aaa-8c6d-4b69-94de-842b08b13bd6	Mammalia	Cetartiodactyla	Bovidae	Bos	taurus	Domestic Cattle		2018-04-29 11:56:30					1			false			CC-BY	false
2000531	Elvira 2H paso castor 08/05/2018	9527736b-0d04-44aa-a96a-cd5e388efac6	ELVIRA 2H PSO CASTOR__2018-10-21__22-47-56(2).JPG	https://app.wildlifeinsights.org/download/2004947/data-files/9527736b-0d04-44aa-a96a-cd5e388efac6		Emiliano Arona Ferreira	f1856211-cfb7-4a5b-9158-c0f72fd09ee6						Blank		2018-10-21 22:47:56					1			false			CC-BY	false
2000531	SALTADERO 03/07/2018	b030f7b8-921f-4c8e-b4ae-3c2ed1d84c29	LEGUAP 01 SALTADERO__2018-04-07__15-01-13(4).JPG	https://app.wildlifeinsights.org/download/2004947/data-files/b030f7b8-921f-4c8e-b4ae-3c2ed1d84c29		Adrian Schiavini	71739522-c635-45d7-a8e9-6115b5615253	Mammalia	Cetartiodactyla	Camelidae	Lama	guanicoe	Guanaco		2018-04-07 15:01:13					1			false			CC-BY	false
2000531	INTER01 TRAMPA	7a43fd33-2607-4db3-91c4-9bb5c3ac1440	INTER 01 TRAMPA__2018-07-07__16-06-15(1).JPG	https://app.wildlifeinsights.org/download/2004947/data-files/7a43fd33-2607-4db3-91c4-9bb5c3ac1440		Adrian Schiavini	71739522-c635-45d7-a8e9-6115b5615253	Mammalia	Cetartiodactyla	Camelidae	Lama	guanicoe	Guanaco		2018-07-07 16:06:15					2			false			CC-BY	false
2000531	1a500d9c-6e16-4d8e-9537-a16e159f781d	003e4251-5a28-4fb6-a809-f6b77b8cc606	cc9d28e6-de67-443e-8697-2f2353526824.JPG	https://app.wildlifeinsights.org/download/2004947/data-files/003e4251-5a28-4fb6-a809-f6b77b8cc606		Adrian Schiavini	0de8422e-f59d-4802-9e93-ab8559e43e55	Mammalia	Artiodactyla	Bovidae	Ovis	aries	Domestic Sheep		2018-04-21 11:46:22					2			false			CC-BY	true
2000531	LEGUAP03 SOLDEVILA 03/24/2018	abab8b72-04ac-4db5-9950-ca4044d842be	LEGUAP03 SOLDEVILA__2018-04-29__10-20-20(4).JPG	https://app.wildlifeinsights.org/download/2004947/data-files/abab8b72-04ac-4db5-9950-ca4044d842be		Adrian Schiavini	aca65aaa-8c6d-4b69-94de-842b08b13bd6	Mammalia	Cetartiodactyla	Bovidae	Bos	taurus	Domestic Cattle		2018-04-29 10:20:20					2			false			CC-BY	false
2000531	SALTADERO 03/07/2018	0ac6edf4-c5de-4e81-9889-ca8dd34c38eb	LEGUAP 01 SALTADERO__2018-04-24__11-30-49(4).JPG	https://app.wildlifeinsights.org/download/2004947/data-files/0ac6edf4-c5de-4e81-9889-ca8dd34c38eb		Adrian Schiavini	3d80f1d6-b1df-4966-9ff4-94053c7a902a	Mammalia	Carnivora	Canidae	Canis	familiaris	Domestic Dog		2018-04-24 11:30:49					5	Trabajo		false			CC-BY	false
2000531	SALTADERO 03/07/2018	35df91e7-9f50-4810-9c8c-934f2cfdb96a	LEGUAP 01 SALTADERO__2018-05-04__09-24-48(4).JPG	https://app.wildlifeinsights.org/download/2004947/data-files/35df91e7-9f50-4810-9c8c-934f2cfdb96a		Adrian Schiavini	f1856211-cfb7-4a5b-9158-c0f72fd09ee6						Blank		2018-05-04 09:24:48					1			false			CC-BY	false
2000531	SALTADERO 03/07/2018	aaabcdff-2f7a-47b0-867f-bb5e0466d91f	LEGUAP 01 SALTADERO__2018-07-11__00-43-40(1).JPG	https://app.wildlifeinsights.org/download/2004947/data-files/aaabcdff-2f7a-47b0-867f-bb5e0466d91f		Adrian Schiavini	7a3f5fb1-8e10-44c8-b040-d0672788540c	Mammalia	Carnivora	Canidae	Lycalopex	griseus	Argentine Gray Fox		2018-07-11 00:43:40					1			false			CC-BY	false
2000531	1a500d9c-6e16-4d8e-9537-a16e159f781d	496ea017-d5bb-4841-b3eb-53f5a637ba9a	4689bdee-6fb9-4098-9e3c-2ebaf3111edf.JPG	https://app.wildlifeinsights.org/download/2004947/data-files/496ea017-d5bb-4841-b3eb-53f5a637ba9a		Emiliano Arona Ferreira	aca65aaa-8c6d-4b69-94de-842b08b13bd6	Mammalia	Cetartiodactyla	Bovidae	Bos	taurus	Domestic Cattle		2018-04-09 12:59:33					1			false			CC-BY	true
2000531	Elvira 2H paso castor 08/05/2018	8ac44cc9-99fa-4d25-9dd7-2d030c660d49	ELVIRA 2H PSO CASTOR__2018-09-22__20-22-33(2).JPG	https://app.wildlifeinsights.org/download/2004947/data-files/8ac44cc9-99fa-4d25-9dd7-2d030c660d49		Adrian Schiavini	7a3f5fb1-8e10-44c8-b040-d0672788540c	Mammalia	Carnivora	Canidae	Lycalopex	griseus	Argentine Gray Fox		2018-09-22 20:22:33					1			false			CC-BY	false
2000531	SALTADERO 03/07/2018	c546a584-e929-4aa2-b46f-c8b4ab80b185	LEGUAP 01 SALTADERO__2018-04-13__11-08-18(4).JPG	https://app.wildlifeinsights.org/download/2004947/data-files/c546a584-e929-4aa2-b46f-c8b4ab80b185		Adrian Schiavini	3d80f1d6-b1df-4966-9ff4-94053c7a902a	Mammalia	Carnivora	Canidae	Canis	familiaris	Domestic Dog		2018-04-13 11:08:18					3	Asilvestrado		false			CC-BY	false
2000531	SALTADERO 03/07/2018	5d6c04a7-56d9-4ee4-a31c-c642e6a3500b	LEGUAP 01 SALTADERO__2018-04-08__08-30-59(3).JPG	https://app.wildlifeinsights.org/download/2004947/data-files/5d6c04a7-56d9-4ee4-a31c-c642e6a3500b		Adrian Schiavini	71739522-c635-45d7-a8e9-6115b5615253	Mammalia	Cetartiodactyla	Camelidae	Lama	guanicoe	Guanaco		2018-04-08 08:30:59					1			false			CC-BY	false
2000531	SALTADERO 03/07/2018	d5cf4b1b-3f43-4c3d-8141-6573d82ca40f	LEGUAP 01 SALTADERO__2018-03-27__08-45-31(1).JPG	https://app.wildlifeinsights.org/download/2004947/data-files/d5cf4b1b-3f43-4c3d-8141-6573d82ca40f		Adrian Schiavini	f8f200dd-08cf-4eab-b441-c122ca96fe5e	Aves	Falconiformes	Falconidae	Caracara	plancus	Southern Caracara		2018-03-27 08:45:31					6			false			CC-BY	false
2000531	INTER01 TRAMPA	c0840847-b8e3-402c-a038-bc2294196209	INTER 01 TRAMPA__2018-04-22__22-04-17(2).JPG	https://app.wildlifeinsights.org/download/2004947/data-files/c0840847-b8e3-402c-a038-bc2294196209		Adrian Schiavini	f1856211-cfb7-4a5b-9158-c0f72fd09ee6						Blank		2018-04-22 22:04:17					1			false			CC-BY	false
2000531	LEGUAP03 SOLDEVILA 03/24/2018	671e4621-8f04-4ea9-a35e-2aba57fba169	LEGUAP03 SOLDEVILA__2018-07-03__01-55-50(2).JPG	https://app.wildlifeinsights.org/download/2004947/data-files/671e4621-8f04-4ea9-a35e-2aba57fba169		Adrian Schiavini	71739522-c635-45d7-a8e9-6115b5615253	Mammalia	Cetartiodactyla	Camelidae	Lama	guanicoe	Guanaco		2018-07-03 01:55:50					1			false			CC-BY	false
2000531	SALTADERO 03/07/2018	126873f1-530a-411c-9927-d6a0eb92ebf7	LEGUAP 01 SALTADERO__2018-03-08__15-03-03(2).JPG	https://app.wildlifeinsights.org/download/2004947/data-files/126873f1-530a-411c-9927-d6a0eb92ebf7		Adrian Schiavini	f1856211-cfb7-4a5b-9158-c0f72fd09ee6						Blank		2018-03-08 15:03:03					1			false			CC-BY	false
2000531	Elvira 2H paso castor 08/05/2018	3ac7969a-f71b-464a-995b-bbabaf36f178	ELVIRA 2H PSO CASTOR__2018-10-27__13-19-37(2).JPG	https://app.wildlifeinsights.org/download/2004947/data-files/3ac7969a-f71b-464a-995b-bbabaf36f178		Adrian Schiavini	f1856211-cfb7-4a5b-9158-c0f72fd09ee6						Blank		2018-10-27 13:19:37					1			false			CC-BY	false
2000531	SALTADERO 03/07/2018	00193d3e-3d4b-4041-9ef8-3f1f08598547	LEGUAP 01 SALTADERO__2018-03-10__00-04-44(2).JPG	https://app.wildlifeinsights.org/download/2004947/data-files/00193d3e-3d4b-4041-9ef8-3f1f08598547		Adrian Schiavini	7a3f5fb1-8e10-44c8-b040-d0672788540c	Mammalia	Carnivora	Canidae	Lycalopex	griseus	Argentine Gray Fox		2018-03-10 00:04:44					1			false			CC-BY	false
2000531	Elvira 2H paso castor 08/05/2018	89472114-f9d7-426c-a4ce-a1d59a93a2f3	ELVIRA 2H PSO CASTOR__2018-09-16__00-56-18(1).JPG	https://app.wildlifeinsights.org/download/2004947/data-files/89472114-f9d7-426c-a4ce-a1d59a93a2f3		Emiliano Arona Ferreira	7a3f5fb1-8e10-44c8-b040-d0672788540c	Mammalia	Carnivora	Canidae	Lycalopex	griseus	Argentine Gray Fox		2018-09-16 00:56:18					1			false			CC-BY	false
2000531	1a500d9c-6e16-4d8e-9537-a16e159f781d	129b17d0-3d07-4b77-a8b6-774c4aad6f05	d75dad43-bafa-4990-a02e-158f462c5aff.JPG	https://app.wildlifeinsights.org/download/2004947/data-files/129b17d0-3d07-4b77-a8b6-774c4aad6f05		Emiliano Arona Ferreira	aca65aaa-8c6d-4b69-94de-842b08b13bd6	Mammalia	Cetartiodactyla	Bovidae	Bos	taurus	Domestic Cattle		2018-05-05 16:01:53					1			false			CC-BY	true
2000531	SALTADERO 03/07/2018	7a6bfb59-802d-4ee5-baeb-c4f4cbf85d11	LEGUAP 01 SALTADERO__2018-05-01__18-15-52(2).JPG	https://app.wildlifeinsights.org/download/2004947/data-files/7a6bfb59-802d-4ee5-baeb-c4f4cbf85d11		Adrian Schiavini	71739522-c635-45d7-a8e9-6115b5615253	Mammalia	Cetartiodactyla	Camelidae	Lama	guanicoe	Guanaco		2018-05-01 18:15:52					1			false			CC-BY	false
2000531	1a500d9c-6e16-4d8e-9537-a16e159f781d	37e691db-82fa-4cc9-96be-0f622bdcbd3c	522a72a6-a0cd-4e3f-909d-39b51c3314cc.JPG	https://app.wildlifeinsights.org/download/2004947/data-files/37e691db-82fa-4cc9-96be-0f622bdcbd3c		Emiliano Arona Ferreira	19fd235e-d808-4e22-bfae-42491045b763	Mammalia	Perissodactyla	Equidae	Equus	ferus	Przewalski's Horse		2018-03-13 14:32:37					1			false			CC-BY	true
2000531	1a500d9c-6e16-4d8e-9537-a16e159f781d	5c4737b7-9c32-4bef-a700-2dac33074d1a	641a0136-685b-4348-8f59-dc412b63747e.JPG	https://app.wildlifeinsights.org/download/2004947/data-files/5c4737b7-9c32-4bef-a700-2dac33074d1a		Emiliano Arona Ferreira	3d80f1d6-b1df-4966-9ff4-94053c7a902a	Mammalia	Carnivora	Canidae	Canis	familiaris	Domestic Dog		2018-03-07 09:14:14					1			false			CC-BY	true
2000531	INTER04 ELVIRAEMPOSTADA 03/06/2018	d7cffd22-9ecd-43a3-b23b-468af92777a9	51ea1bd5-866a-41e7-88fa-76be27916c74.JPG	https://app.wildlifeinsights.org/download/2004947/data-files/d7cffd22-9ecd-43a3-b23b-468af92777a9		Adrian Schiavini	0de8422e-f59d-4802-9e93-ab8559e43e55	Mammalia	Artiodactyla	Bovidae	Ovis	aries	Domestic Sheep		2018-04-20 10:41:17					2			false			CC-BY	false
2000531	LEGUAP03 SOLDEVILA 03/24/2018	b9f6141b-0589-4905-95ba-b421697fefd1	LEGUAP03 SOLDEVILA__2018-04-29__10-31-05(2).JPG	https://app.wildlifeinsights.org/download/2004947/data-files/b9f6141b-0589-4905-95ba-b421697fefd1		Adrian Schiavini	aca65aaa-8c6d-4b69-94de-842b08b13bd6	Mammalia	Cetartiodactyla	Bovidae	Bos	taurus	Domestic Cattle		2018-04-29 10:31:05					1			false			CC-BY	false
2000531	SALTADERO 03/07/2018	86b86a21-887b-452e-a425-cb6823f3a258	LEGUAP 01 SALTADERO__2018-04-27__11-59-54(4).JPG	https://app.wildlifeinsights.org/download/2004947/data-files/86b86a21-887b-452e-a425-cb6823f3a258		Adrian Schiavini	f1856211-cfb7-4a5b-9158-c0f72fd09ee6						Blank		2018-04-27 11:59:54					1			false			CC-BY	false
2000531	1a500d9c-6e16-4d8e-9537-a16e159f781d	613e6749-a75d-4a59-bec5-975b2799f2e0	fee3b624-a634-46ea-82b4-82d75baa6fe6.JPG	https://app.wildlifeinsights.org/download/2004947/data-files/613e6749-a75d-4a59-bec5-975b2799f2e0		Emiliano Arona Ferreira	f1856211-cfb7-4a5b-9158-c0f72fd09ee6						Blank		2018-04-25 14:50:03					1			false			CC-BY	true
2000531	SALTADERO 03/07/2018	e6fb5f8f-a7be-434b-b972-abef36409a46	LEGUAP 01 SALTADERO__2018-03-27__12-01-08(2).JPG	https://app.wildlifeinsights.org/download/2004947/data-files/e6fb5f8f-a7be-434b-b972-abef36409a46		Adrian Schiavini	f8f200dd-08cf-4eab-b441-c122ca96fe5e	Aves	Falconiformes	Falconidae	Caracara	plancus	Southern Caracara		2018-03-27 12:01:08					2			false			CC-BY	false
2000531	LEGUAP03 SOLDEVILA 03/24/2018	f80ac9ea-33bc-46a6-8858-d3c6e95fd40b	LEGUAP03 SOLDEVILA__2018-06-26__10-50-49(6).JPG	https://app.wildlifeinsights.org/download/2004947/data-files/f80ac9ea-33bc-46a6-8858-d3c6e95fd40b		Adrian Schiavini	71739522-c635-45d7-a8e9-6115b5615253	Mammalia	Cetartiodactyla	Camelidae	Lama	guanicoe	Guanaco		2018-06-26 10:50:49					1			false			CC-BY	false
2000531	INTER01 TRAMPA	df474ab2-20a6-4d3d-b4d4-f3c4f75fafb8	INTER 01 TRAMPA__2018-04-24__20-46-40(3).JPG	https://app.wildlifeinsights.org/download/2004947/data-files/df474ab2-20a6-4d3d-b4d4-f3c4f75fafb8		Adrian Schiavini	f1856211-cfb7-4a5b-9158-c0f72fd09ee6						Blank		2018-04-24 20:46:40					1			false			CC-BY	false
2000531	SALTADERO 03/07/2018	a0844a7f-76b6-4844-96ff-ea7b62600a1f	LEGUAP 01 SALTADERO__2018-07-22__12-02-53(1).JPG	https://app.wildlifeinsights.org/download/2004947/data-files/a0844a7f-76b6-4844-96ff-ea7b62600a1f		Adrian Schiavini	71739522-c635-45d7-a8e9-6115b5615253	Mammalia	Cetartiodactyla	Camelidae	Lama	guanicoe	Guanaco		2018-07-22 12:02:53					1			false			CC-BY	false
2000531	SALTADERO 03/07/2018	0c10203c-eb1f-4195-ab4d-5a08e1f624a4	LEGUAP 01 SALTADERO__2018-04-30__09-39-04(3).JPG	https://app.wildlifeinsights.org/download/2004947/data-files/0c10203c-eb1f-4195-ab4d-5a08e1f624a4		Adrian Schiavini	f1856211-cfb7-4a5b-9158-c0f72fd09ee6						Blank		2018-04-30 09:39:04					1			false			CC-BY	false
2000531	1a500d9c-6e16-4d8e-9537-a16e159f781d	86c3dadc-4546-4c82-b6a7-de1eb96d511b	9125303e-f203-4a2f-9a65-e3a0d7d42ef5.JPG	https://app.wildlifeinsights.org/download/2004947/data-files/86c3dadc-4546-4c82-b6a7-de1eb96d511b		Emiliano Arona Ferreira	f1856211-cfb7-4a5b-9158-c0f72fd09ee6						Blank		2018-03-11 17:27:03					1			false			CC-BY	true
2000531	INTER01 TRAMPA	a0a453cf-adfc-4bc8-af07-3a7d05f5a5ea	INTER 01 TRAMPA__2018-06-28__13-16-39(4).JPG	https://app.wildlifeinsights.org/download/2004947/data-files/a0a453cf-adfc-4bc8-af07-3a7d05f5a5ea		Adrian Schiavini	f1856211-cfb7-4a5b-9158-c0f72fd09ee6						Blank		2018-06-28 13:16:39					1			false			CC-BY	false
2000531	Elvira 2H paso castor 08/05/2018	cced980d-06e9-4c6a-b58a-302f98ff5c72	ELVIRA 2H PSO CASTOR__2018-10-27__13-24-36(3).JPG	https://app.wildlifeinsights.org/download/2004947/data-files/cced980d-06e9-4c6a-b58a-302f98ff5c72		Adrian Schiavini	f1856211-cfb7-4a5b-9158-c0f72fd09ee6						Blank		2018-10-27 13:24:36					1			false			CC-BY	false
2000531	SALTADERO 03/07/2018	d053a79f-d37c-4b6a-b473-dd99de105f5e	LEGUAP 01 SALTADERO__2018-03-20__12-40-10(2).JPG	https://app.wildlifeinsights.org/download/2004947/data-files/d053a79f-d37c-4b6a-b473-dd99de105f5e		Adrian Schiavini	f1856211-cfb7-4a5b-9158-c0f72fd09ee6						Blank		2018-03-20 12:40:10					1			false			CC-BY	false
2000531	1a500d9c-6e16-4d8e-9537-a16e159f781d	546beff5-7e0a-4488-b391-726d7ff5dd57	ca494aac-71c3-4cda-a36b-e3e868ff4fa3.JPG	https://app.wildlifeinsights.org/download/2004947/data-files/546beff5-7e0a-4488-b391-726d7ff5dd57		Emiliano Arona Ferreira	aca65aaa-8c6d-4b69-94de-842b08b13bd6	Mammalia	Cetartiodactyla	Bovidae	Bos	taurus	Domestic Cattle		2018-05-10 09:56:14					2			false			CC-BY	true
2000531	INTER01 TRAMPA	e35a0d40-2547-4e54-90ac-8522279f71f8	INTER 01 TRAMPA__2018-06-27__15-37-18(1).JPG	https://app.wildlifeinsights.org/download/2004947/data-files/e35a0d40-2547-4e54-90ac-8522279f71f8		Adrian Schiavini	71739522-c635-45d7-a8e9-6115b5615253	Mammalia	Cetartiodactyla	Camelidae	Lama	guanicoe	Guanaco		2018-06-27 15:37:18					1			false			CC-BY	false
2000531	Elvira 2H paso castor 08/05/2018	0be8936e-156b-4807-b551-7a9f51883647	ELVIRA 2H PSO CASTOR__2018-10-18__21-47-29(3).JPG	https://app.wildlifeinsights.org/download/2004947/data-files/0be8936e-156b-4807-b551-7a9f51883647		Emiliano Arona Ferreira	43320a08-bf31-49a5-8213-f032311c5765	Mammalia	Rodentia	Castoridae	Castor	canadensis	American Beaver		2018-10-18 21:47:29					1			false			CC-BY	false
2000531	SALTADERO 03/07/2018	d148fbdb-9b02-4cd6-8b9b-7f2f9663053c	LEGUAP 01 SALTADERO__2018-04-07__04-56-29(1).JPG	https://app.wildlifeinsights.org/download/2004947/data-files/d148fbdb-9b02-4cd6-8b9b-7f2f9663053c		Adrian Schiavini	f1856211-cfb7-4a5b-9158-c0f72fd09ee6						Blank		2018-04-07 04:56:29					1			false			CC-BY	false
2000531	1a500d9c-6e16-4d8e-9537-a16e159f781d	e87e24fd-8fdf-454e-acd9-956c52401ae3	31540477-a10d-4e06-b4c7-eb86e1b60a48.JPG	https://app.wildlifeinsights.org/download/2004947/data-files/e87e24fd-8fdf-454e-acd9-956c52401ae3		Emiliano Arona Ferreira	f1856211-cfb7-4a5b-9158-c0f72fd09ee6						Blank		2018-04-22 23:00:09					1			false			CC-BY	true
2000531	SALTADERO 03/07/2018	be876c26-b227-4a07-a331-560c9709b101	LEGUAP 01 SALTADERO__2018-04-23__08-41-35(4).JPG	https://app.wildlifeinsights.org/download/2004947/data-files/be876c26-b227-4a07-a331-560c9709b101		Adrian Schiavini	f1856211-cfb7-4a5b-9158-c0f72fd09ee6						Blank		2018-04-23 08:41:35					1			false			CC-BY	false
2000531	1a500d9c-6e16-4d8e-9537-a16e159f781d	dee0e43e-fd4e-4372-b185-dc958c5a09e6	92ff07bc-70e5-47d5-b382-18ad6e058bbc.JPG	https://app.wildlifeinsights.org/download/2004947/data-files/dee0e43e-fd4e-4372-b185-dc958c5a09e6		Emiliano Arona Ferreira	7a3f5fb1-8e10-44c8-b040-d0672788540c	Mammalia	Carnivora	Canidae	Lycalopex	griseus	Argentine Gray Fox		2018-03-11 17:26:50					1			false			CC-BY	true
2000531	SALTADERO 03/07/2018	8970fb98-3028-4133-a0d8-6d0608b224b8	LEGUAP 01 SALTADERO__2018-04-08__14-58-08(3).JPG	https://app.wildlifeinsights.org/download/2004947/data-files/8970fb98-3028-4133-a0d8-6d0608b224b8		Adrian Schiavini	f1856211-cfb7-4a5b-9158-c0f72fd09ee6						Blank		2018-04-08 14:58:08					1			false			CC-BY	false
2000531	INTER01 TRAMPA	5152698b-231f-4c40-8416-d3fcd065b8d2	INTER 01 TRAMPA__2018-04-10__21-34-05(1).JPG	https://app.wildlifeinsights.org/download/2004947/data-files/5152698b-231f-4c40-8416-d3fcd065b8d2		Adrian Schiavini	7a3f5fb1-8e10-44c8-b040-d0672788540c	Mammalia	Carnivora	Canidae	Lycalopex	griseus	Argentine Gray Fox		2018-04-10 21:34:05					1			false			CC-BY	false
2000531	INTER01 TRAMPA	5ad1d836-ef01-4757-b138-285dfe08da8c	INTER 01 TRAMPA__2018-05-09__20-55-51(3).JPG	https://app.wildlifeinsights.org/download/2004947/data-files/5ad1d836-ef01-4757-b138-285dfe08da8c		Adrian Schiavini	f1856211-cfb7-4a5b-9158-c0f72fd09ee6						Blank		2018-05-09 20:55:51					1			false			CC-BY	false
2000531	LEGUAP03 SOLDEVILA 03/24/2018	f8a1523e-58e1-48ee-85f9-0f5d47a1f9d9	LEGUAP03 SOLDEVILA__2018-04-29__11-39-20(1).JPG	https://app.wildlifeinsights.org/download/2004947/data-files/f8a1523e-58e1-48ee-85f9-0f5d47a1f9d9		Adrian Schiavini	aca65aaa-8c6d-4b69-94de-842b08b13bd6	Mammalia	Cetartiodactyla	Bovidae	Bos	taurus	Domestic Cattle		2018-04-29 11:39:20					2			false			CC-BY	false
2000531	INTER01 TRAMPA	b9db031b-e2d8-4a2c-a95a-86a6e4ac3fd8	INTER 01 TRAMPA__2018-03-29__01-38-01(1).JPG	https://app.wildlifeinsights.org/download/2004947/data-files/b9db031b-e2d8-4a2c-a95a-86a6e4ac3fd8		Adrian Schiavini	f1856211-cfb7-4a5b-9158-c0f72fd09ee6						Blank		2018-03-29 01:38:01					1			false			CC-BY	false
2000531	1a500d9c-6e16-4d8e-9537-a16e159f781d	2c024e38-609a-4565-8bb5-6dd8ccc40dbd	16015e29-4bd5-4837-a713-4b8df632bfef.JPG	https://app.wildlifeinsights.org/download/2004947/data-files/2c024e38-609a-4565-8bb5-6dd8ccc40dbd		Adrian Schiavini	0de8422e-f59d-4802-9e93-ab8559e43e55	Mammalia	Artiodactyla	Bovidae	Ovis	aries	Domestic Sheep		2018-04-14 11:58:10					1			false			CC-BY	true
2000531	INTER01 TRAMPA	19cd1675-ba40-4418-8e9e-e167d9a1d397	INTER 01 TRAMPA__2018-06-18__00-26-05(3).JPG	https://app.wildlifeinsights.org/download/2004947/data-files/19cd1675-ba40-4418-8e9e-e167d9a1d397		Adrian Schiavini	f1856211-cfb7-4a5b-9158-c0f72fd09ee6						Blank		2018-06-18 00:26:05					1			false			CC-BY	false
2000531	SALTADERO 03/07/2018	ae711338-1777-4778-96b5-73e2a2deec23	LEGUAP 01 SALTADERO__2018-04-15__09-45-54(1).JPG	https://app.wildlifeinsights.org/download/2004947/data-files/ae711338-1777-4778-96b5-73e2a2deec23		Adrian Schiavini	71739522-c635-45d7-a8e9-6115b5615253	Mammalia	Cetartiodactyla	Camelidae	Lama	guanicoe	Guanaco		2018-04-15 09:45:54					1			false			CC-BY	false
2000531	INTER04 ELVIRAEMPOSTADA 03/06/2018	c8533ebe-35f1-476c-8cb1-9e4f06a7bdf5	232fa69f-b016-468f-b545-61fb839a9fb8.JPG	https://app.wildlifeinsights.org/download/2004947/data-files/c8533ebe-35f1-476c-8cb1-9e4f06a7bdf5		Emiliano Arona Ferreira	f1856211-cfb7-4a5b-9158-c0f72fd09ee6						Blank		2018-03-07 20:18:29					1			false			CC-BY	false
2000531	SALTADERO 03/07/2018	dca4755a-cb7b-417a-8c14-27b75ce542a6	LEGUAP 01 SALTADERO__2018-04-23__12-22-47(3).JPG	https://app.wildlifeinsights.org/download/2004947/data-files/dca4755a-cb7b-417a-8c14-27b75ce542a6		Adrian Schiavini	71739522-c635-45d7-a8e9-6115b5615253	Mammalia	Cetartiodactyla	Camelidae	Lama	guanicoe	Guanaco		2018-04-23 12:22:47					1			false			CC-BY	false
2000531	Elvira 2H paso castor 08/05/2018	6f5546e9-0eff-44e6-bce7-356e8e804edc	ELVIRA 2H PSO CASTOR__2018-10-07__12-23-56(1).JPG	https://app.wildlifeinsights.org/download/2004947/data-files/6f5546e9-0eff-44e6-bce7-356e8e804edc		Adrian Schiavini	f1856211-cfb7-4a5b-9158-c0f72fd09ee6						Blank		2018-10-07 12:23:56					1			false			CC-BY	false
2000531	SALTADERO 03/07/2018	f0ad94f3-1a4a-4a7c-9989-a8695598326f	LEGUAP 01 SALTADERO__2018-05-15__19-17-12(4).JPG	https://app.wildlifeinsights.org/download/2004947/data-files/f0ad94f3-1a4a-4a7c-9989-a8695598326f		Adrian Schiavini	f1856211-cfb7-4a5b-9158-c0f72fd09ee6						Blank		2018-05-15 19:17:12					1			false			CC-BY	false
2000531	1a500d9c-6e16-4d8e-9537-a16e159f781d	20c0a51a-a1d5-444d-9428-e90ceea2c56c	badcba09-3302-453d-983b-3bb1bb3f8360.JPG	https://app.wildlifeinsights.org/download/2004947/data-files/20c0a51a-a1d5-444d-9428-e90ceea2c56c		Adrian Schiavini	0de8422e-f59d-4802-9e93-ab8559e43e55	Mammalia	Artiodactyla	Bovidae	Ovis	aries	Domestic Sheep		2018-04-12 13:29:25					1			false			CC-BY	true
2000531	INTER01 TRAMPA	35020325-6ecf-40ea-a828-961a335874f8	INTER 01 TRAMPA__2018-03-27__13-27-50(1).JPG	https://app.wildlifeinsights.org/download/2004947/data-files/35020325-6ecf-40ea-a828-961a335874f8		Adrian Schiavini	7a3f5fb1-8e10-44c8-b040-d0672788540c	Mammalia	Carnivora	Canidae	Lycalopex	griseus	Argentine Gray Fox		2018-03-27 13:27:50					1			false			CC-BY	false
2000531	1a500d9c-6e16-4d8e-9537-a16e159f781d	977a7622-f977-4bb2-bf9a-6803236bca46	09c47899-4daa-439c-aaec-3e79639627f8.JPG	https://app.wildlifeinsights.org/download/2004947/data-files/977a7622-f977-4bb2-bf9a-6803236bca46		Emiliano Arona Ferreira	aca65aaa-8c6d-4b69-94de-842b08b13bd6	Mammalia	Cetartiodactyla	Bovidae	Bos	taurus	Domestic Cattle		2018-04-14 14:22:12					1			false			CC-BY	true
2000531	SALTADERO 03/07/2018	afc0e101-9891-4db8-b12e-36f9c50209b2	LEGUAP 01 SALTADERO__2018-04-08__14-45-42(4).JPG	https://app.wildlifeinsights.org/download/2004947/data-files/afc0e101-9891-4db8-b12e-36f9c50209b2		Adrian Schiavini	f1856211-cfb7-4a5b-9158-c0f72fd09ee6						Blank		2018-04-08 14:45:42					1			false			CC-BY	false
2000531	1a500d9c-6e16-4d8e-9537-a16e159f781d	a86c6ba2-7139-4017-8eef-edaab66b1f1f	087b771a-26e8-4024-9453-be759f32cef8.JPG	https://app.wildlifeinsights.org/download/2004947/data-files/a86c6ba2-7139-4017-8eef-edaab66b1f1f		Emiliano Arona Ferreira	7a3f5fb1-8e10-44c8-b040-d0672788540c	Mammalia	Carnivora	Canidae	Lycalopex	griseus	Argentine Gray Fox		2018-03-07 09:13:13					1			false			CC-BY	true
2000531	LEGUAP03 SOLDEVILA 03/24/2018	f5e039d2-9744-4a20-9980-df9f71c973c3	LEGUAP03 SOLDEVILA__2018-04-15__09-24-20(1).JPG	https://app.wildlifeinsights.org/download/2004947/data-files/f5e039d2-9744-4a20-9980-df9f71c973c3		Adrian Schiavini	aca65aaa-8c6d-4b69-94de-842b08b13bd6	Mammalia	Cetartiodactyla	Bovidae	Bos	taurus	Domestic Cattle		2018-04-15 09:24:20					1			false			CC-BY	false
2000531	1a500d9c-6e16-4d8e-9537-a16e159f781d	ed685580-e264-4bcf-bb73-cd73a99c2892	9c33e602-dfe1-4d2a-8003-d56456ffda7b.JPG	https://app.wildlifeinsights.org/download/2004947/data-files/ed685580-e264-4bcf-bb73-cd73a99c2892		Emiliano Arona Ferreira	7a3f5fb1-8e10-44c8-b040-d0672788540c	Mammalia	Carnivora	Canidae	Lycalopex	griseus	Argentine Gray Fox		2018-04-06 17:19:30					1			false			CC-BY	true
2000531	INTER01 TRAMPA	986e9e69-6743-4fc3-9b1b-af03eafe4c2e	INTER 01 TRAMPA__2018-06-08__14-14-17(4).JPG	https://app.wildlifeinsights.org/download/2004947/data-files/986e9e69-6743-4fc3-9b1b-af03eafe4c2e		Adrian Schiavini	71739522-c635-45d7-a8e9-6115b5615253	Mammalia	Cetartiodactyla	Camelidae	Lama	guanicoe	Guanaco		2018-06-08 14:14:17					2			false			CC-BY	false
2000531	SALTADERO 03/07/2018	2f8d069c-6fe6-43a0-88d8-013fa2e0f754	LEGUAP 01 SALTADERO__2018-03-14__00-32-15(3).JPG	https://app.wildlifeinsights.org/download/2004947/data-files/2f8d069c-6fe6-43a0-88d8-013fa2e0f754		Adrian Schiavini	7a3f5fb1-8e10-44c8-b040-d0672788540c	Mammalia	Carnivora	Canidae	Lycalopex	griseus	Argentine Gray Fox		2018-03-14 00:32:15					1			false			CC-BY	false
2000531	INTER04 ELVIRAEMPOSTADA 03/06/2018	af0136dd-2941-4588-bece-e66d069bb75d	17a69c4e-613f-4697-9bed-9d732c45388f.JPG	https://app.wildlifeinsights.org/download/2004947/data-files/af0136dd-2941-4588-bece-e66d069bb75d		Adrian Schiavini	0de8422e-f59d-4802-9e93-ab8559e43e55	Mammalia	Artiodactyla	Bovidae	Ovis	aries	Domestic Sheep		2018-04-21 10:30:02					1			false			CC-BY	false
2000531	Elvira 2H paso castor 08/05/2018	029a58b4-7e6a-45e3-b545-79ed949a6d4c	ELVIRA 2H PSO CASTOR__2018-10-25__19-14-18(1).JPG	https://app.wildlifeinsights.org/download/2004947/data-files/029a58b4-7e6a-45e3-b545-79ed949a6d4c		Adrian Schiavini	71739522-c635-45d7-a8e9-6115b5615253	Mammalia	Cetartiodactyla	Camelidae	Lama	guanicoe	Guanaco		2018-10-25 19:14:18					1			false			CC-BY	false
2000531	SALTADERO 03/07/2018	66f396da-d5c8-4408-9b1a-e11d6372121a	LEGUAP 01 SALTADERO__2018-06-10__16-54-57(4).JPG	https://app.wildlifeinsights.org/download/2004947/data-files/66f396da-d5c8-4408-9b1a-e11d6372121a		Adrian Schiavini	7a3f5fb1-8e10-44c8-b040-d0672788540c	Mammalia	Carnivora	Canidae	Lycalopex	griseus	Argentine Gray Fox		2018-06-10 16:54:57					1			false			CC-BY	false
2000531	INTER04 ELVIRAEMPOSTADA 03/06/2018	608d8c89-c310-4e28-ba33-b8a6f29de22b	f7dd21a9-b311-406a-b540-cc9f09a17aff.JPG	https://app.wildlifeinsights.org/download/2004947/data-files/608d8c89-c310-4e28-ba33-b8a6f29de22b		Adrian Schiavini	0de8422e-f59d-4802-9e93-ab8559e43e55	Mammalia	Artiodactyla	Bovidae	Ovis	aries	Domestic Sheep		2018-04-20 10:28:41					5			false			CC-BY	false
2000531	Elvira 2H paso castor 08/05/2018	9f0a2065-a08b-4dba-99ab-a1c26463bf90	ELVIRA 2H PSO CASTOR__2018-10-23__01-07-26(3).JPG	https://app.wildlifeinsights.org/download/2004947/data-files/9f0a2065-a08b-4dba-99ab-a1c26463bf90		Emiliano Arona Ferreira	43320a08-bf31-49a5-8213-f032311c5765	Mammalia	Rodentia	Castoridae	Castor	canadensis	American Beaver		2018-10-23 01:07:26					1			false			CC-BY	false
2000531	1a500d9c-6e16-4d8e-9537-a16e159f781d	6abf50d1-948c-4427-972a-71b5325dd065	ea039196-08ff-4d29-ad3f-32e10a426383.JPG	https://app.wildlifeinsights.org/download/2004947/data-files/6abf50d1-948c-4427-972a-71b5325dd065		Adrian Schiavini	0de8422e-f59d-4802-9e93-ab8559e43e55	Mammalia	Artiodactyla	Bovidae	Ovis	aries	Domestic Sheep		2018-04-14 11:58:39					1			false			CC-BY	true
2000531	SALTADERO 03/07/2018	19f54393-5504-4518-9cda-4f7873202806	LEGUAP 01 SALTADERO__2018-03-21__23-58-37(4).JPG	https://app.wildlifeinsights.org/download/2004947/data-files/19f54393-5504-4518-9cda-4f7873202806		Adrian Schiavini	3d80f1d6-b1df-4966-9ff4-94053c7a902a	Mammalia	Carnivora	Canidae	Canis	familiaris	Domestic Dog		2018-03-21 23:58:37					1	Asilvestrado		false			CC-BY	false
2000531	1a500d9c-6e16-4d8e-9537-a16e159f781d	03e34e29-0d6b-4c67-8254-cc5cdb1ae62c	58846fd9-6f63-4caa-8f37-de8b136b8d23.JPG	https://app.wildlifeinsights.org/download/2004947/data-files/03e34e29-0d6b-4c67-8254-cc5cdb1ae62c		Emiliano Arona Ferreira	aca65aaa-8c6d-4b69-94de-842b08b13bd6	Mammalia	Cetartiodactyla	Bovidae	Bos	taurus	Domestic Cattle		2018-04-16 08:51:40					1			false			CC-BY	true
2000531	LEGUAP03 SOLDEVILA 03/24/2018	c7f329af-0910-457e-803e-b65808a136e8	LEGUAP03 SOLDEVILA__2018-04-25__10-56-38(8).JPG	https://app.wildlifeinsights.org/download/2004947/data-files/c7f329af-0910-457e-803e-b65808a136e8		Adrian Schiavini	aca65aaa-8c6d-4b69-94de-842b08b13bd6	Mammalia	Cetartiodactyla	Bovidae	Bos	taurus	Domestic Cattle		2018-04-25 10:56:38					1			false			CC-BY	false
2000531	INTER01 TRAMPA	92a2f072-8cd7-4d36-8b01-08c659ba0abc	INTER 01 TRAMPA__2018-07-03__10-34-11(1).JPG	https://app.wildlifeinsights.org/download/2004947/data-files/92a2f072-8cd7-4d36-8b01-08c659ba0abc		Adrian Schiavini	f1856211-cfb7-4a5b-9158-c0f72fd09ee6						Blank		2018-07-03 10:34:11					1			false			CC-BY	false
2000531	LEGUAP03 SOLDEVILA 03/24/2018	39530bd1-0749-452d-b5ee-5b92e545d29f	LEGUAP03 SOLDEVILA__2018-06-28__11-39-13(1).JPG	https://app.wildlifeinsights.org/download/2004947/data-files/39530bd1-0749-452d-b5ee-5b92e545d29f		Adrian Schiavini	71739522-c635-45d7-a8e9-6115b5615253	Mammalia	Cetartiodactyla	Camelidae	Lama	guanicoe	Guanaco		2018-06-28 11:39:13					1			false			CC-BY	false
2000531	INTER01 TRAMPA	aaf00973-7d12-4d40-b98c-2e91d442c195	INTER 01 TRAMPA__2018-07-05__17-35-56(1).JPG	https://app.wildlifeinsights.org/download/2004947/data-files/aaf00973-7d12-4d40-b98c-2e91d442c195		Adrian Schiavini	f1856211-cfb7-4a5b-9158-c0f72fd09ee6						Blank		2018-07-05 17:35:56					1			false			CC-BY	false
2000531	INTER01 TRAMPA	77d7a037-5ee9-4dce-a072-5e05459baf09	INTER 01 TRAMPA__2018-07-09__11-58-45(2).JPG	https://app.wildlifeinsights.org/download/2004947/data-files/77d7a037-5ee9-4dce-a072-5e05459baf09		Adrian Schiavini	7a3f5fb1-8e10-44c8-b040-d0672788540c	Mammalia	Carnivora	Canidae	Lycalopex	griseus	Argentine Gray Fox		2018-07-09 11:58:45					1			false			CC-BY	false
2000531	INTER04 ELVIRAEMPOSTADA 03/06/2018	f0543192-1fed-4108-bd7a-4d963b8396b5	e4c306e0-4760-476e-9ede-097f960882aa.JPG	https://app.wildlifeinsights.org/download/2004947/data-files/f0543192-1fed-4108-bd7a-4d963b8396b5		Adrian Schiavini	f1856211-cfb7-4a5b-9158-c0f72fd09ee6						Blank		2018-03-06 21:18:43					1			false			CC-BY	false
2000531	INTER01 TRAMPA	d4d90727-bd52-4c1f-a4be-89ad15aa163f	INTER 01 TRAMPA__2018-05-02__13-36-10(2).JPG	https://app.wildlifeinsights.org/download/2004947/data-files/d4d90727-bd52-4c1f-a4be-89ad15aa163f		Adrian Schiavini	f1856211-cfb7-4a5b-9158-c0f72fd09ee6						Blank		2018-05-02 13:36:10					1			false			CC-BY	false
2000531	SALTADERO 03/07/2018	5a6c054e-16f4-426b-8a20-115671b7e47d	LEGUAP 01 SALTADERO__2018-04-04__04-30-02(1).JPG	https://app.wildlifeinsights.org/download/2004947/data-files/5a6c054e-16f4-426b-8a20-115671b7e47d		Adrian Schiavini	7a3f5fb1-8e10-44c8-b040-d0672788540c	Mammalia	Carnivora	Canidae	Lycalopex	griseus	Argentine Gray Fox		2018-04-04 04:30:02					1			false			CC-BY	false
2000531	INTER04 ELVIRAEMPOSTADA 03/06/2018	c17764b4-dae4-4aaa-aed0-cb44c783dfa3	b30f0fc0-3c24-4e0d-b302-d89d9606a0e9.JPG	https://app.wildlifeinsights.org/download/2004947/data-files/c17764b4-dae4-4aaa-aed0-cb44c783dfa3		Adrian Schiavini	0de8422e-f59d-4802-9e93-ab8559e43e55	Mammalia	Artiodactyla	Bovidae	Ovis	aries	Domestic Sheep		2018-04-21 12:00:02					1			false			CC-BY	false
2000531	Elvira 2H paso castor 08/05/2018	b1ffd68b-3dfc-4e53-bfa9-14f9bec98c5b	ELVIRA 2H PSO CASTOR__2018-08-07__03-28-42(2).JPG	https://app.wildlifeinsights.org/download/2004947/data-files/b1ffd68b-3dfc-4e53-bfa9-14f9bec98c5b		Adrian Schiavini	7a3f5fb1-8e10-44c8-b040-d0672788540c	Mammalia	Carnivora	Canidae	Lycalopex	griseus	Argentine Gray Fox		2018-08-07 03:28:42					1			false			CC-BY	false
2000531	1a500d9c-6e16-4d8e-9537-a16e159f781d	b0c7d024-f914-49c8-83ce-c3f0bef2039a	62611fab-d8fd-428d-9f43-36b6974d3a0f.JPG	https://app.wildlifeinsights.org/download/2004947/data-files/b0c7d024-f914-49c8-83ce-c3f0bef2039a		Emiliano Arona Ferreira	aca65aaa-8c6d-4b69-94de-842b08b13bd6	Mammalia	Cetartiodactyla	Bovidae	Bos	taurus	Domestic Cattle		2018-05-18 12:36:50					1			false			CC-BY	true
2000531	1a500d9c-6e16-4d8e-9537-a16e159f781d	d79a1ca9-240b-47f6-b49c-e6b55270c0e1	15f5ca11-5b25-4f6e-aee4-950076e8ca00.JPG	https://app.wildlifeinsights.org/download/2004947/data-files/d79a1ca9-240b-47f6-b49c-e6b55270c0e1		Emiliano Arona Ferreira	aca65aaa-8c6d-4b69-94de-842b08b13bd6	Mammalia	Cetartiodactyla	Bovidae	Bos	taurus	Domestic Cattle		2018-05-10 09:56:52					1			false			CC-BY	true
2000531	1a500d9c-6e16-4d8e-9537-a16e159f781d	6127b37f-7690-4151-bc59-2e5a5ebd84c5	4cde0a5e-eb64-4446-9dd5-1df69aad24c5.JPG	https://app.wildlifeinsights.org/download/2004947/data-files/6127b37f-7690-4151-bc59-2e5a5ebd84c5		Emiliano Arona Ferreira	aca65aaa-8c6d-4b69-94de-842b08b13bd6	Mammalia	Cetartiodactyla	Bovidae	Bos	taurus	Domestic Cattle		2018-04-16 08:42:24					1			false			CC-BY	true
2000531	INTER01 TRAMPA	f5067112-1acd-4d6c-a8ec-13b9931562eb	INTER 01 TRAMPA__2018-05-31__16-56-43(4).JPG	https://app.wildlifeinsights.org/download/2004947/data-files/f5067112-1acd-4d6c-a8ec-13b9931562eb		Adrian Schiavini	71739522-c635-45d7-a8e9-6115b5615253	Mammalia	Cetartiodactyla	Camelidae	Lama	guanicoe	Guanaco		2018-05-31 16:56:43					1			false			CC-BY	false
2000531	INTER01 TRAMPA	5562473b-62ef-425a-a15d-10a85f365478	INTER 01 TRAMPA__2018-05-07__18-44-03(2).JPG	https://app.wildlifeinsights.org/download/2004947/data-files/5562473b-62ef-425a-a15d-10a85f365478		Adrian Schiavini	71739522-c635-45d7-a8e9-6115b5615253	Mammalia	Cetartiodactyla	Camelidae	Lama	guanicoe	Guanaco		2018-05-07 18:44:03					2			false			CC-BY	false
2000531	SALTADERO 03/07/2018	a9441f0a-3a87-4f33-a54e-fd7ae13f380f	LEGUAP 01 SALTADERO__2018-05-17__18-09-39(4).JPG	https://app.wildlifeinsights.org/download/2004947/data-files/a9441f0a-3a87-4f33-a54e-fd7ae13f380f		Adrian Schiavini	7a3f5fb1-8e10-44c8-b040-d0672788540c	Mammalia	Carnivora	Canidae	Lycalopex	griseus	Argentine Gray Fox		2018-05-17 18:09:39					1			false			CC-BY	false
2000531	LEGUAP03 SOLDEVILA 03/24/2018	a3f6d06e-1e3e-4cdc-bfcf-38eba9fab342	LEGUAP03 SOLDEVILA__2018-06-26__13-04-27(2).JPG	https://app.wildlifeinsights.org/download/2004947/data-files/a3f6d06e-1e3e-4cdc-bfcf-38eba9fab342		Adrian Schiavini	71739522-c635-45d7-a8e9-6115b5615253	Mammalia	Cetartiodactyla	Camelidae	Lama	guanicoe	Guanaco		2018-06-26 13:04:27					1			false			CC-BY	false
2000531	1a500d9c-6e16-4d8e-9537-a16e159f781d	148ae422-580a-4f5a-ae56-83c093980b09	8234740a-6e57-4040-8f49-572b48e7fe3b.JPG	https://app.wildlifeinsights.org/download/2004947/data-files/148ae422-580a-4f5a-ae56-83c093980b09		Adrian Schiavini	7a3f5fb1-8e10-44c8-b040-d0672788540c	Mammalia	Carnivora	Canidae	Lycalopex	griseus	Argentine Gray Fox		2018-05-12 03:39:35					1			false			CC-BY	true
2000531	LEGUAP03 SOLDEVILA 03/24/2018	2fbcf49e-6477-4644-bcb0-0d0bf9046c8a	LEGUAP03 SOLDEVILA__2018-04-29__11-40-02(2).JPG	https://app.wildlifeinsights.org/download/2004947/data-files/2fbcf49e-6477-4644-bcb0-0d0bf9046c8a		Adrian Schiavini	aca65aaa-8c6d-4b69-94de-842b08b13bd6	Mammalia	Cetartiodactyla	Bovidae	Bos	taurus	Domestic Cattle		2018-04-29 11:40:02					2			false			CC-BY	false
2000531	1a500d9c-6e16-4d8e-9537-a16e159f781d	41e725e9-2d38-46ff-83fc-d79dfceb316f	f8140b8e-38df-402b-b85a-740ae64b5581.JPG	https://app.wildlifeinsights.org/download/2004947/data-files/41e725e9-2d38-46ff-83fc-d79dfceb316f		Adrian Schiavini	0de8422e-f59d-4802-9e93-ab8559e43e55	Mammalia	Artiodactyla	Bovidae	Ovis	aries	Domestic Sheep		2018-04-12 15:43:39					2			false			CC-BY	true
2000531	LEGUAP03 SOLDEVILA 03/24/2018	d5e5148e-2d94-411e-ad47-39930579a95b	LEGUAP03 SOLDEVILA__2018-07-07__12-40-26(3).JPG	https://app.wildlifeinsights.org/download/2004947/data-files/d5e5148e-2d94-411e-ad47-39930579a95b		Adrian Schiavini	71739522-c635-45d7-a8e9-6115b5615253	Mammalia	Cetartiodactyla	Camelidae	Lama	guanicoe	Guanaco		2018-07-07 12:40:26					1			false			CC-BY	false
2000531	Elvira 2H paso castor 08/05/2018	1c77a36a-5b55-4d99-8600-e529295bdc9e	ELVIRA 2H PSO CASTOR__2018-09-19__12-18-13(3).JPG	https://app.wildlifeinsights.org/download/2004947/data-files/1c77a36a-5b55-4d99-8600-e529295bdc9e		Emiliano Arona Ferreira	f1856211-cfb7-4a5b-9158-c0f72fd09ee6						Blank		2018-09-19 12:18:13					1			false			CC-BY	false
2000531	Elvira 2H paso castor 08/05/2018	fbf1c0ac-e19f-41d7-a15d-a21e33853aa3	ELVIRA 2H PSO CASTOR__2018-08-25__13-11-31(2).JPG	https://app.wildlifeinsights.org/download/2004947/data-files/fbf1c0ac-e19f-41d7-a15d-a21e33853aa3		Adrian Schiavini	b1352069-a39c-4a84-a949-60044271c0c1	Aves					Bird		2018-08-25 13:11:31					1			false			CC-BY	false
2000531	INTER04 ELVIRAEMPOSTADA 03/06/2018	b81fa526-a91c-474c-9d95-0aa4030e9a80	e0b439da-ffda-4f0e-aba7-39f2966838c7.JPG	https://app.wildlifeinsights.org/download/2004947/data-files/b81fa526-a91c-474c-9d95-0aa4030e9a80		Adrian Schiavini	f1856211-cfb7-4a5b-9158-c0f72fd09ee6						Blank		2018-03-20 22:46:13					1			false			CC-BY	false
2000531	Elvira 2H paso castor 08/05/2018	e90d93f1-c2eb-473b-b8da-0dd1f54364c6	ELVIRA 2H PSO CASTOR__2018-10-27__13-53-22(2).JPG	https://app.wildlifeinsights.org/download/2004947/data-files/e90d93f1-c2eb-473b-b8da-0dd1f54364c6		Adrian Schiavini	f1856211-cfb7-4a5b-9158-c0f72fd09ee6						Blank		2018-10-27 13:53:22					1			false			CC-BY	false
2000531	1a500d9c-6e16-4d8e-9537-a16e159f781d	29e53f64-01d9-47c3-abbd-ad4572867861	0f53f742-d37d-4069-a40a-bb1e1a01c4c6.JPG	https://app.wildlifeinsights.org/download/2004947/data-files/29e53f64-01d9-47c3-abbd-ad4572867861		Emiliano Arona Ferreira	aca65aaa-8c6d-4b69-94de-842b08b13bd6	Mammalia	Cetartiodactyla	Bovidae	Bos	taurus	Domestic Cattle		2018-04-26 14:27:38					1			false			CC-BY	true
2000531	SALTADERO 03/07/2018	13b46a5a-ef94-41ea-9b65-5a8fb0bbc893	LEGUAP 01 SALTADERO__2018-05-19__14-18-09(1).JPG	https://app.wildlifeinsights.org/download/2004947/data-files/13b46a5a-ef94-41ea-9b65-5a8fb0bbc893		Adrian Schiavini	7a3f5fb1-8e10-44c8-b040-d0672788540c	Mammalia	Carnivora	Canidae	Lycalopex	griseus	Argentine Gray Fox		2018-05-19 14:18:09					1			false			CC-BY	false
2000531	Elvira 2H paso castor 08/05/2018	a25f796c-ff05-4139-b219-acebd81d127a	ELVIRA 2H PSO CASTOR__2018-08-09__13-34-19(1).JPG	https://app.wildlifeinsights.org/download/2004947/data-files/a25f796c-ff05-4139-b219-acebd81d127a		Adrian Schiavini	80c20db1-a808-40ee-9c14-9278cbfa6e42	Aves	Passeriformes	Turdidae	Turdus	falcklandii	Austral Thrush		2018-08-09 13:34:19					1			false			CC-BY	false
2000531	LEGUAP03 SOLDEVILA 03/24/2018	38a873d1-fbfa-4c4c-a8ca-15b70b5816bd	LEGUAP03 SOLDEVILA__2018-06-26__12-06-34(1).JPG	https://app.wildlifeinsights.org/download/2004947/data-files/38a873d1-fbfa-4c4c-a8ca-15b70b5816bd		Adrian Schiavini	71739522-c635-45d7-a8e9-6115b5615253	Mammalia	Cetartiodactyla	Camelidae	Lama	guanicoe	Guanaco		2018-06-26 12:06:34					1			false			CC-BY	false
2000531	INTER04 ELVIRAEMPOSTADA 03/06/2018	80a77981-7c9a-47e5-870a-254ae9925c58	efcd9457-07b4-441d-a9ca-0ed9fff0d936.JPG	https://app.wildlifeinsights.org/download/2004947/data-files/80a77981-7c9a-47e5-870a-254ae9925c58		Adrian Schiavini	f1856211-cfb7-4a5b-9158-c0f72fd09ee6						Blank		2018-03-10 16:03:35					1			false			CC-BY	false
2000531	INTER01 TRAMPA	13e26562-fd0a-43e9-a7df-359fd15faa27	INTER 01 TRAMPA__2018-05-13__06-48-30(2).JPG	https://app.wildlifeinsights.org/download/2004947/data-files/13e26562-fd0a-43e9-a7df-359fd15faa27		Adrian Schiavini	7a3f5fb1-8e10-44c8-b040-d0672788540c	Mammalia	Carnivora	Canidae	Lycalopex	griseus	Argentine Gray Fox		2018-05-13 06:48:30					1			false			CC-BY	false
2000531	SALTADERO 03/07/2018	9db74b14-9e70-48d3-a08c-621867f03fbd	LEGUAP 01 SALTADERO__2018-05-04__09-18-25(3).JPG	https://app.wildlifeinsights.org/download/2004947/data-files/9db74b14-9e70-48d3-a08c-621867f03fbd		Adrian Schiavini	71739522-c635-45d7-a8e9-6115b5615253	Mammalia	Cetartiodactyla	Camelidae	Lama	guanicoe	Guanaco		2018-05-04 09:18:25					1			false			CC-BY	false
2000531	SALTADERO 03/07/2018	ff84c65b-d60e-4ddb-825b-e2b859ddfe32	LEGUAP 01 SALTADERO__2018-07-08__10-17-18(1).JPG	https://app.wildlifeinsights.org/download/2004947/data-files/ff84c65b-d60e-4ddb-825b-e2b859ddfe32		Adrian Schiavini	71739522-c635-45d7-a8e9-6115b5615253	Mammalia	Cetartiodactyla	Camelidae	Lama	guanicoe	Guanaco		2018-07-08 10:17:18					1			false			CC-BY	false
2000531	1a500d9c-6e16-4d8e-9537-a16e159f781d	3664783c-0369-419a-a5d9-99e45299e365	f9c18248-22f7-432e-ac7a-afbb80be1621.JPG	https://app.wildlifeinsights.org/download/2004947/data-files/3664783c-0369-419a-a5d9-99e45299e365		Emiliano Arona Ferreira	f1856211-cfb7-4a5b-9158-c0f72fd09ee6						Blank		2018-04-12 14:42:43					1			false			CC-BY	true
2000531	Elvira 2H paso castor 08/05/2018	1cadb325-0ed7-4daf-b8d7-2cfec2d97620	ELVIRA 2H PSO CASTOR__2018-09-05__16-07-52(3).JPG	https://app.wildlifeinsights.org/download/2004947/data-files/1cadb325-0ed7-4daf-b8d7-2cfec2d97620		Emiliano Arona Ferreira	71739522-c635-45d7-a8e9-6115b5615253	Mammalia	Cetartiodactyla	Camelidae	Lama	guanicoe	Guanaco		2018-09-05 16:07:52					1			false			CC-BY	false
2000531	LEGUAP03 SOLDEVILA 03/24/2018	c11f7cf4-2e21-4b2f-b423-1d7b2f592424	LEGUAP03 SOLDEVILA__2018-06-28__11-45-29(2).JPG	https://app.wildlifeinsights.org/download/2004947/data-files/c11f7cf4-2e21-4b2f-b423-1d7b2f592424		Adrian Schiavini	71739522-c635-45d7-a8e9-6115b5615253	Mammalia	Cetartiodactyla	Camelidae	Lama	guanicoe	Guanaco		2018-06-28 11:45:29					1			false			CC-BY	false
2000531	INTER01 TRAMPA	44d0fc54-aadf-457c-b169-da50fb781f92	INTER 01 TRAMPA__2018-04-29__22-52-30(2).JPG	https://app.wildlifeinsights.org/download/2004947/data-files/44d0fc54-aadf-457c-b169-da50fb781f92		Adrian Schiavini	f1856211-cfb7-4a5b-9158-c0f72fd09ee6						Blank		2018-04-29 22:52:30					1			false			CC-BY	false
2000531	INTER01 TRAMPA	71c2f057-666e-4078-9fca-dc9759a51676	INTER 01 TRAMPA__2018-06-22__10-03-20(2).JPG	https://app.wildlifeinsights.org/download/2004947/data-files/71c2f057-666e-4078-9fca-dc9759a51676		Adrian Schiavini	71739522-c635-45d7-a8e9-6115b5615253	Mammalia	Cetartiodactyla	Camelidae	Lama	guanicoe	Guanaco		2018-06-22 10:03:20					2			false			CC-BY	false
2000531	INTER01 TRAMPA		INTER 01 TRAMPA__2018-04-30__18-21-56(1).JPG			Adrian Schiavini	990ae9dd-7a59-4344-afcb-1b7b21368000	Mammalia	Primates	Hominidae	Homo	sapiens	Human		2018-04-30 18:21:56					1			false			CC-BY	false
2000531	SALTADERO 03/07/2018	1582d61b-6875-4541-88ed-19e08183a623	LEGUAP 01 SALTADERO__2018-05-18__14-54-11(2).JPG	https://app.wildlifeinsights.org/download/2004947/data-files/1582d61b-6875-4541-88ed-19e08183a623		Adrian Schiavini	7a3f5fb1-8e10-44c8-b040-d0672788540c	Mammalia	Carnivora	Canidae	Lycalopex	griseus	Argentine Gray Fox		2018-05-18 14:54:11					1			false			CC-BY	false
2000531	INTER04 ELVIRAEMPOSTADA 03/06/2018	802c5269-d24f-434c-ba37-a4ed4c0d8e74	500c2500-0407-4804-8667-0e7b74678a2b.JPG	https://app.wildlifeinsights.org/download/2004947/data-files/802c5269-d24f-434c-ba37-a4ed4c0d8e74		Emiliano Arona Ferreira	f1856211-cfb7-4a5b-9158-c0f72fd09ee6						Blank		2018-03-07 12:22:40					1			false			CC-BY	false
2000531	SALTADERO 03/07/2018	048e1914-5a79-4cf6-97da-46ae499ae897	LEGUAP 01 SALTADERO__2018-03-27__09-09-45(3).JPG	https://app.wildlifeinsights.org/download/2004947/data-files/048e1914-5a79-4cf6-97da-46ae499ae897		Adrian Schiavini	f8f200dd-08cf-4eab-b441-c122ca96fe5e	Aves	Falconiformes	Falconidae	Caracara	plancus	Southern Caracara		2018-03-27 09:09:45					2			false			CC-BY	false
2000531	1a500d9c-6e16-4d8e-9537-a16e159f781d	65e1bf34-41f3-4508-b36b-fe6cfb31e63c	42679e7c-b360-4cc9-a3ce-0d265f4c7419.JPG	https://app.wildlifeinsights.org/download/2004947/data-files/65e1bf34-41f3-4508-b36b-fe6cfb31e63c		Emiliano Arona Ferreira	f1856211-cfb7-4a5b-9158-c0f72fd09ee6						Blank		2018-04-18 16:02:41					1			false			CC-BY	true
2000531	LEGUAP03 SOLDEVILA 03/24/2018	3aabd87c-6c3f-4104-a70b-8925264c0bf5	LEGUAP03 SOLDEVILA__2018-06-28__11-43-54(1).JPG	https://app.wildlifeinsights.org/download/2004947/data-files/3aabd87c-6c3f-4104-a70b-8925264c0bf5		Adrian Schiavini	71739522-c635-45d7-a8e9-6115b5615253	Mammalia	Cetartiodactyla	Camelidae	Lama	guanicoe	Guanaco		2018-06-28 11:43:54					3			false			CC-BY	false
2000531	SALTADERO 03/07/2018	e0dac31b-b31b-4381-baeb-4ecdd9a29fd8	LEGUAP 01 SALTADERO__2018-05-24__12-45-25(4).JPG	https://app.wildlifeinsights.org/download/2004947/data-files/e0dac31b-b31b-4381-baeb-4ecdd9a29fd8		Adrian Schiavini	f1856211-cfb7-4a5b-9158-c0f72fd09ee6						Blank		2018-05-24 12:45:25					1			false			CC-BY	false
2000531	INTER04 ELVIRAEMPOSTADA 03/06/2018	97f134d0-bbbd-4d55-afd2-7ae0f6ac63cb	7beb3392-4931-4999-a7ae-2491658426c7.JPG	https://app.wildlifeinsights.org/download/2004947/data-files/97f134d0-bbbd-4d55-afd2-7ae0f6ac63cb		Adrian Schiavini	0de8422e-f59d-4802-9e93-ab8559e43e55	Mammalia	Artiodactyla	Bovidae	Ovis	aries	Domestic Sheep		2018-04-21 13:39:38					1			false			CC-BY	false
2000531	LEGUAP03 SOLDEVILA 03/24/2018	ab3c10b4-8d48-4427-8e63-e817a3c52386	LEGUAP03 SOLDEVILA__2018-06-28__11-38-52(9).JPG	https://app.wildlifeinsights.org/download/2004947/data-files/ab3c10b4-8d48-4427-8e63-e817a3c52386		Adrian Schiavini	71739522-c635-45d7-a8e9-6115b5615253	Mammalia	Cetartiodactyla	Camelidae	Lama	guanicoe	Guanaco		2018-06-28 11:38:52					1			false			CC-BY	false
2000531	INTER04 ELVIRAEMPOSTADA 03/06/2018	20973735-5ac6-4414-90f0-3d31b2217aa2	0183f611-f5fc-4b78-9323-e079ce25df93.JPG	https://app.wildlifeinsights.org/download/2004947/data-files/20973735-5ac6-4414-90f0-3d31b2217aa2		Adrian Schiavini	f1856211-cfb7-4a5b-9158-c0f72fd09ee6						Blank		2018-03-08 00:29:19					1			false			CC-BY	false
2000531	INTER01 TRAMPA	a8228c5d-92a4-4cd4-8961-e8c3ba6641f2	INTER 01 TRAMPA__2018-04-23__11-43-27(3).JPG	https://app.wildlifeinsights.org/download/2004947/data-files/a8228c5d-92a4-4cd4-8961-e8c3ba6641f2		Adrian Schiavini	7a3f5fb1-8e10-44c8-b040-d0672788540c	Mammalia	Carnivora	Canidae	Lycalopex	griseus	Argentine Gray Fox		2018-04-23 11:43:27					1			false			CC-BY	false
2000531	INTER01 TRAMPA	36c3c52b-e5c7-4dbc-bb86-e552440746bb	INTER 01 TRAMPA__2018-06-17__13-36-39(4).JPG	https://app.wildlifeinsights.org/download/2004947/data-files/36c3c52b-e5c7-4dbc-bb86-e552440746bb		Adrian Schiavini	aca65aaa-8c6d-4b69-94de-842b08b13bd6	Mammalia	Cetartiodactyla	Bovidae	Bos	taurus	Domestic Cattle		2018-06-17 13:36:39					1			false			CC-BY	false
2000531	LEGUAP03 SOLDEVILA 03/24/2018	b39031c3-210c-4de5-8670-44dd1ec91585	LEGUAP03 SOLDEVILA__2018-06-28__11-37-48(5).JPG	https://app.wildlifeinsights.org/download/2004947/data-files/b39031c3-210c-4de5-8670-44dd1ec91585		Adrian Schiavini	71739522-c635-45d7-a8e9-6115b5615253	Mammalia	Cetartiodactyla	Camelidae	Lama	guanicoe	Guanaco		2018-06-28 11:37:48					1			false			CC-BY	false
2000531	SALTADERO 03/07/2018	e66a025a-8bee-4b5e-afd1-d3479cd5918f	LEGUAP 01 SALTADERO__2018-03-27__14-13-16(2).JPG	https://app.wildlifeinsights.org/download/2004947/data-files/e66a025a-8bee-4b5e-afd1-d3479cd5918f		Adrian Schiavini	f8f200dd-08cf-4eab-b441-c122ca96fe5e	Aves	Falconiformes	Falconidae	Caracara	plancus	Southern Caracara		2018-03-27 14:13:16					3			false			CC-BY	false
2000531	INTER01 TRAMPA	6cbf3258-29cc-4810-8212-f9df32b0a632	INTER 01 TRAMPA__2018-03-31__04-40-28(1).JPG	https://app.wildlifeinsights.org/download/2004947/data-files/6cbf3258-29cc-4810-8212-f9df32b0a632		Adrian Schiavini	f1856211-cfb7-4a5b-9158-c0f72fd09ee6						Blank		2018-03-31 04:40:28					1			false			CC-BY	false
2000531	SALTADERO 03/07/2018	fb068697-8d1f-4030-9e76-0b4d056800dd	LEGUAP 01 SALTADERO__2018-03-17__11-26-17(4).JPG	https://app.wildlifeinsights.org/download/2004947/data-files/fb068697-8d1f-4030-9e76-0b4d056800dd		Adrian Schiavini	71739522-c635-45d7-a8e9-6115b5615253	Mammalia	Cetartiodactyla	Camelidae	Lama	guanicoe	Guanaco		2018-03-17 11:26:17					1			false			CC-BY	false
2000531	SALTADERO 03/07/2018	c07e5b8b-1500-4cac-944b-0a64e4d90127	LEGUAP 01 SALTADERO__2018-06-14__13-01-00(1).JPG	https://app.wildlifeinsights.org/download/2004947/data-files/c07e5b8b-1500-4cac-944b-0a64e4d90127		Adrian Schiavini	71739522-c635-45d7-a8e9-6115b5615253	Mammalia	Cetartiodactyla	Camelidae	Lama	guanicoe	Guanaco		2018-06-14 13:01:00					1			false			CC-BY	false
2000531	INTER04 ELVIRAEMPOSTADA 03/06/2018	86271931-e184-4f5a-8875-f83738bf9310	9ccef485-ec08-4627-86b8-7d327e959f92.JPG	https://app.wildlifeinsights.org/download/2004947/data-files/86271931-e184-4f5a-8875-f83738bf9310		Adrian Schiavini	f1856211-cfb7-4a5b-9158-c0f72fd09ee6						Blank		2018-03-22 18:07:41					1			false			CC-BY	false
2000531	INTER01 TRAMPA	10072f82-b9cd-49a2-9cea-9442637d76d2	INTER 01 TRAMPA__2018-05-13__06-48-28(1).JPG	https://app.wildlifeinsights.org/download/2004947/data-files/10072f82-b9cd-49a2-9cea-9442637d76d2		Adrian Schiavini	7a3f5fb1-8e10-44c8-b040-d0672788540c	Mammalia	Carnivora	Canidae	Lycalopex	griseus	Argentine Gray Fox		2018-05-13 06:48:28					1			false			CC-BY	false
2000531	INTER01 TRAMPA	d5861dd4-12f3-4e9a-aeea-6fbe8951fb83	INTER 01 TRAMPA__2018-05-09__18-29-46(1).JPG	https://app.wildlifeinsights.org/download/2004947/data-files/d5861dd4-12f3-4e9a-aeea-6fbe8951fb83		Adrian Schiavini	7a3f5fb1-8e10-44c8-b040-d0672788540c	Mammalia	Carnivora	Canidae	Lycalopex	griseus	Argentine Gray Fox		2018-05-09 18:29:46					1			false			CC-BY	false
2000531	INTER04 ELVIRAEMPOSTADA 03/06/2018	62e6203c-2928-49e9-935b-634da3c43489	d70dc3a8-eba1-48ff-8a16-152f1e048fdd.JPG	https://app.wildlifeinsights.org/download/2004947/data-files/62e6203c-2928-49e9-935b-634da3c43489		Adrian Schiavini	0de8422e-f59d-4802-9e93-ab8559e43e55	Mammalia	Artiodactyla	Bovidae	Ovis	aries	Domestic Sheep		2018-04-13 09:51:23					2			false			CC-BY	false
2000531	SALTADERO 03/07/2018	8d1efb59-6c85-4149-b3e4-88979330f98d	LEGUAP 01 SALTADERO__2018-04-07__13-40-56(3).JPG	https://app.wildlifeinsights.org/download/2004947/data-files/8d1efb59-6c85-4149-b3e4-88979330f98d		Adrian Schiavini	71739522-c635-45d7-a8e9-6115b5615253	Mammalia	Cetartiodactyla	Camelidae	Lama	guanicoe	Guanaco		2018-04-07 13:40:56					2			false			CC-BY	false
2000531	LEGUAP03 SOLDEVILA 03/24/2018	89703f97-954c-4b7f-a482-56df58373f61	LEGUAP03 SOLDEVILA__2018-04-15__09-53-53(5).JPG	https://app.wildlifeinsights.org/download/2004947/data-files/89703f97-954c-4b7f-a482-56df58373f61		Adrian Schiavini	aca65aaa-8c6d-4b69-94de-842b08b13bd6	Mammalia	Cetartiodactyla	Bovidae	Bos	taurus	Domestic Cattle		2018-04-15 09:53:53					2			false			CC-BY	false
2000531	Elvira 2H paso castor 08/05/2018	6f67d760-9055-4c4c-a17e-ea9e371c9c8a	ELVIRA 2H PSO CASTOR__2018-10-14__16-57-06(2).JPG	https://app.wildlifeinsights.org/download/2004947/data-files/6f67d760-9055-4c4c-a17e-ea9e371c9c8a		Adrian Schiavini	27f96ebc-1fff-40e3-8bc8-af1715325695	Aves	Passeriformes	Passerellidae	Zonotrichia	capensis	Rufous-collared Sparrow		2018-10-14 16:57:06					1			false			CC-BY	false
2000531	INTER01 TRAMPA	3e2eff62-b32a-426a-a917-960170756fa6	INTER 01 TRAMPA__2018-05-14__20-15-31(2).JPG	https://app.wildlifeinsights.org/download/2004947/data-files/3e2eff62-b32a-426a-a917-960170756fa6		Adrian Schiavini	f1856211-cfb7-4a5b-9158-c0f72fd09ee6						Blank		2018-05-14 20:15:31					1			false			CC-BY	false
2000531	SALTADERO 03/07/2018	dd7c8dad-f34f-495a-8f1a-428aa80d05e0	LEGUAP 01 SALTADERO__2018-07-07__14-54-40(3).JPG	https://app.wildlifeinsights.org/download/2004947/data-files/dd7c8dad-f34f-495a-8f1a-428aa80d05e0		Adrian Schiavini	7a3f5fb1-8e10-44c8-b040-d0672788540c	Mammalia	Carnivora	Canidae	Lycalopex	griseus	Argentine Gray Fox		2018-07-07 14:54:40					1			false			CC-BY	false
2000531	1a500d9c-6e16-4d8e-9537-a16e159f781d	2552b6ea-7bc8-4eb9-bb29-f02c1dbddfb8	6664add6-14c1-462b-a9b3-2301dc713705.JPG	https://app.wildlifeinsights.org/download/2004947/data-files/2552b6ea-7bc8-4eb9-bb29-f02c1dbddfb8		Emiliano Arona Ferreira	aca65aaa-8c6d-4b69-94de-842b08b13bd6	Mammalia	Cetartiodactyla	Bovidae	Bos	taurus	Domestic Cattle		2018-05-10 09:51:55					1			false			CC-BY	true
2000531	LEGUAP03 SOLDEVILA 03/24/2018	fac8be0a-000b-456b-8738-49b899b31b53	LEGUAP03 SOLDEVILA__2018-04-02__15-30-33(3).JPG	https://app.wildlifeinsights.org/download/2004947/data-files/fac8be0a-000b-456b-8738-49b899b31b53		Adrian Schiavini	aca65aaa-8c6d-4b69-94de-842b08b13bd6	Mammalia	Cetartiodactyla	Bovidae	Bos	taurus	Domestic Cattle		2018-04-02 15:30:33					1			false			CC-BY	false
2000531	SALTADERO 03/07/2018	45494900-0524-4faa-beac-3ce31e272298	LEGUAP 01 SALTADERO__2018-05-15__11-36-50(2).JPG	https://app.wildlifeinsights.org/download/2004947/data-files/45494900-0524-4faa-beac-3ce31e272298		Adrian Schiavini	71739522-c635-45d7-a8e9-6115b5615253	Mammalia	Cetartiodactyla	Camelidae	Lama	guanicoe	Guanaco		2018-05-15 11:36:50					1			false			CC-BY	false
2000531	INTER01 TRAMPA		INTER 01 TRAMPA__2018-03-07__13-38-43(3).JPG			Adrian Schiavini	990ae9dd-7a59-4344-afcb-1b7b21368000	Mammalia	Primates	Hominidae	Homo	sapiens	Human		2018-03-07 13:38:43					1			false			CC-BY	false
2000531	SALTADERO 03/07/2018	66d1362f-0d71-4d12-969d-0a01745c4705	LEGUAP 01 SALTADERO__2018-05-04__10-30-53(4).JPG	https://app.wildlifeinsights.org/download/2004947/data-files/66d1362f-0d71-4d12-969d-0a01745c4705		Adrian Schiavini	f1856211-cfb7-4a5b-9158-c0f72fd09ee6						Blank		2018-05-04 10:30:53					1			false			CC-BY	false
2000531	SALTADERO 03/07/2018	b8fc4391-e7b9-4fbc-b78c-766048e3dfd6	LEGUAP 01 SALTADERO__2018-04-28__14-44-29(3).JPG	https://app.wildlifeinsights.org/download/2004947/data-files/b8fc4391-e7b9-4fbc-b78c-766048e3dfd6		Adrian Schiavini	71739522-c635-45d7-a8e9-6115b5615253	Mammalia	Cetartiodactyla	Camelidae	Lama	guanicoe	Guanaco		2018-04-28 14:44:29					1			false			CC-BY	false
2000531	LEGUAP03 SOLDEVILA 03/24/2018	4a5e1213-cd84-4f75-9366-493bf52b03d9	LEGUAP03 SOLDEVILA__2018-04-15__09-27-03(2).JPG	https://app.wildlifeinsights.org/download/2004947/data-files/4a5e1213-cd84-4f75-9366-493bf52b03d9		Adrian Schiavini	aca65aaa-8c6d-4b69-94de-842b08b13bd6	Mammalia	Cetartiodactyla	Bovidae	Bos	taurus	Domestic Cattle		2018-04-15 09:27:03					2			false			CC-BY	false
2000531	LEGUAP03 SOLDEVILA 03/24/2018	af793130-0115-4b97-aaca-3d9f28a5a404	LEGUAP03 SOLDEVILA__2018-04-29__10-15-15(3).JPG	https://app.wildlifeinsights.org/download/2004947/data-files/af793130-0115-4b97-aaca-3d9f28a5a404		Adrian Schiavini	aca65aaa-8c6d-4b69-94de-842b08b13bd6	Mammalia	Cetartiodactyla	Bovidae	Bos	taurus	Domestic Cattle		2018-04-29 10:15:15					1			false			CC-BY	false
2000531	1a500d9c-6e16-4d8e-9537-a16e159f781d	27806ade-e8df-4eb3-85d2-0548b7b5a784	7b600f17-d455-44f9-b1da-24938da07dc2.JPG	https://app.wildlifeinsights.org/download/2004947/data-files/27806ade-e8df-4eb3-85d2-0548b7b5a784		Emiliano Arona Ferreira	71739522-c635-45d7-a8e9-6115b5615253	Mammalia	Cetartiodactyla	Camelidae	Lama	guanicoe	Guanaco		2018-03-19 12:34:50					1			false			CC-BY	true
2000531	INTER01 TRAMPA	a6d80055-2e1b-47c1-8fbd-f24362a93c73	INTER 01 TRAMPA__2018-04-14__04-03-33(1).JPG	https://app.wildlifeinsights.org/download/2004947/data-files/a6d80055-2e1b-47c1-8fbd-f24362a93c73		Adrian Schiavini	7a3f5fb1-8e10-44c8-b040-d0672788540c	Mammalia	Carnivora	Canidae	Lycalopex	griseus	Argentine Gray Fox		2018-04-14 04:03:33					1			false			CC-BY	false
2000531	SALTADERO 03/07/2018	db62e51a-02c6-4622-8378-c8b35070a053	LEGUAP 01 SALTADERO__2018-04-26__15-38-11(2).JPG	https://app.wildlifeinsights.org/download/2004947/data-files/db62e51a-02c6-4622-8378-c8b35070a053		Adrian Schiavini	71739522-c635-45d7-a8e9-6115b5615253	Mammalia	Cetartiodactyla	Camelidae	Lama	guanicoe	Guanaco		2018-04-26 15:38:11					1			false			CC-BY	false
2000531	SALTADERO 03/07/2018	4282cf66-f635-4e2c-afb2-8aeafec49e5e	LEGUAP 01 SALTADERO__2018-05-15__12-27-09(4).JPG	https://app.wildlifeinsights.org/download/2004947/data-files/4282cf66-f635-4e2c-afb2-8aeafec49e5e		Adrian Schiavini	f1856211-cfb7-4a5b-9158-c0f72fd09ee6						Blank		2018-05-15 12:27:09					1			false			CC-BY	false
2000531	1a500d9c-6e16-4d8e-9537-a16e159f781d	19c49960-e675-4c22-8ddc-0913c6c8c308	bd0a7ef9-1dec-4fe2-800d-7814283ec90b.JPG	https://app.wildlifeinsights.org/download/2004947/data-files/19c49960-e675-4c22-8ddc-0913c6c8c308		Emiliano Arona Ferreira	71739522-c635-45d7-a8e9-6115b5615253	Mammalia	Cetartiodactyla	Camelidae	Lama	guanicoe	Guanaco		2018-03-19 12:49:09					1			false			CC-BY	true
2000531	SALTADERO 03/07/2018	366d724e-01e6-404e-a431-4afa890b87d9	LEGUAP 01 SALTADERO__2018-06-07__17-32-28(1).JPG	https://app.wildlifeinsights.org/download/2004947/data-files/366d724e-01e6-404e-a431-4afa890b87d9		Adrian Schiavini	71739522-c635-45d7-a8e9-6115b5615253	Mammalia	Cetartiodactyla	Camelidae	Lama	guanicoe	Guanaco		2018-06-07 17:32:28					1			false			CC-BY	false
2000531	1a500d9c-6e16-4d8e-9537-a16e159f781d	4a91f8a3-1eec-466e-8bbe-8a29f013b520	03b265c6-b337-4127-84ca-5e2b472b0877.JPG	https://app.wildlifeinsights.org/download/2004947/data-files/4a91f8a3-1eec-466e-8bbe-8a29f013b520		Emiliano Arona Ferreira	7a3f5fb1-8e10-44c8-b040-d0672788540c	Mammalia	Carnivora	Canidae	Lycalopex	griseus	Argentine Gray Fox		2018-05-29 06:01:20					1			false			CC-BY	true
2000531	INTER04 ELVIRAEMPOSTADA 03/06/2018	eceb7fe3-da90-43d8-b421-3c75e10b3cc3	1472d4ff-e87e-4f7e-8d03-6436859171fb.JPG	https://app.wildlifeinsights.org/download/2004947/data-files/eceb7fe3-da90-43d8-b421-3c75e10b3cc3		Adrian Schiavini	f1856211-cfb7-4a5b-9158-c0f72fd09ee6						Blank		2018-03-07 14:59:49					1			false			CC-BY	false
2000531	SALTADERO 03/07/2018	dfbbc1e5-a8ce-42c4-a9c5-53485c19c8bb	LEGUAP 01 SALTADERO__2018-04-08__14-52-59(2).JPG	https://app.wildlifeinsights.org/download/2004947/data-files/dfbbc1e5-a8ce-42c4-a9c5-53485c19c8bb		Adrian Schiavini	71739522-c635-45d7-a8e9-6115b5615253	Mammalia	Cetartiodactyla	Camelidae	Lama	guanicoe	Guanaco		2018-04-08 14:52:59					1			false			CC-BY	false
2000531	SALTADERO 03/07/2018	becb1c33-8da9-47bd-b0f5-36342a2d7724	LEGUAP 01 SALTADERO__2018-04-25__11-19-23(3).JPG	https://app.wildlifeinsights.org/download/2004947/data-files/becb1c33-8da9-47bd-b0f5-36342a2d7724		Adrian Schiavini	f1856211-cfb7-4a5b-9158-c0f72fd09ee6						Blank		2018-04-25 11:19:23					1			false			CC-BY	false
2000531	Elvira 2H paso castor 08/05/2018	21892bf5-d0df-4362-b208-25ef29b84695	ELVIRA 2H PSO CASTOR__2018-10-07__14-57-51(3).JPG	https://app.wildlifeinsights.org/download/2004947/data-files/21892bf5-d0df-4362-b208-25ef29b84695		Adrian Schiavini	f1856211-cfb7-4a5b-9158-c0f72fd09ee6						Blank		2018-10-07 14:57:51					1			false			CC-BY	false
2000531	1a500d9c-6e16-4d8e-9537-a16e159f781d	2dfb63f2-4d16-45b8-a1c9-197b85e8ba06	fbb3212a-239d-4df6-ab27-79319fb7bc60.JPG	https://app.wildlifeinsights.org/download/2004947/data-files/2dfb63f2-4d16-45b8-a1c9-197b85e8ba06		Emiliano Arona Ferreira	aca65aaa-8c6d-4b69-94de-842b08b13bd6	Mammalia	Cetartiodactyla	Bovidae	Bos	taurus	Domestic Cattle		2018-04-14 14:22:25					2			false			CC-BY	true
2000531	SALTADERO 03/07/2018	59f2a0fe-a661-4753-893e-271deb842a43	LEGUAP 01 SALTADERO__2018-04-08__07-47-59(2).JPG	https://app.wildlifeinsights.org/download/2004947/data-files/59f2a0fe-a661-4753-893e-271deb842a43		Adrian Schiavini	71739522-c635-45d7-a8e9-6115b5615253	Mammalia	Cetartiodactyla	Camelidae	Lama	guanicoe	Guanaco		2018-04-08 07:47:59					1			false			CC-BY	false
2000531	SALTADERO 03/07/2018	5d2e38cf-8e45-4a1d-bcb4-d0c345882c24	LEGUAP 01 SALTADERO__2018-04-24__10-16-08(2).JPG	https://app.wildlifeinsights.org/download/2004947/data-files/5d2e38cf-8e45-4a1d-bcb4-d0c345882c24		Adrian Schiavini	f1856211-cfb7-4a5b-9158-c0f72fd09ee6						Blank		2018-04-24 10:16:08					1			false			CC-BY	false
2000531	SALTADERO 03/07/2018	baa3f6a6-a706-4a1f-87c6-27989442ddb7	LEGUAP 01 SALTADERO__2018-03-27__11-40-56(2).JPG	https://app.wildlifeinsights.org/download/2004947/data-files/baa3f6a6-a706-4a1f-87c6-27989442ddb7		Adrian Schiavini	f8f200dd-08cf-4eab-b441-c122ca96fe5e	Aves	Falconiformes	Falconidae	Caracara	plancus	Southern Caracara		2018-03-27 11:40:56					8			false			CC-BY	false
2000531	1a500d9c-6e16-4d8e-9537-a16e159f781d	dd78166a-d96c-40e4-b651-7505d8daa948	ed480817-09de-4f19-97e5-6cac345881b9.JPG	https://app.wildlifeinsights.org/download/2004947/data-files/dd78166a-d96c-40e4-b651-7505d8daa948		Emiliano Arona Ferreira	aca65aaa-8c6d-4b69-94de-842b08b13bd6	Mammalia	Cetartiodactyla	Bovidae	Bos	taurus	Domestic Cattle		2018-05-05 15:57:01					1			false			CC-BY	true
2000531	INTER04 ELVIRAEMPOSTADA 03/06/2018	c12f505d-355e-4318-b6d1-7b4a9138fafc	e353a7e7-8ae1-4294-aa81-18833e6d372f.JPG	https://app.wildlifeinsights.org/download/2004947/data-files/c12f505d-355e-4318-b6d1-7b4a9138fafc		Adrian Schiavini	f1856211-cfb7-4a5b-9158-c0f72fd09ee6						Blank		2018-03-12 07:34:39					1			false			CC-BY	false
2000531	SALTADERO 03/07/2018	d7c18d2e-d69c-48b3-bbb8-d49d76f20a54	LEGUAP 01 SALTADERO__2018-04-29__10-39-04(3).JPG	https://app.wildlifeinsights.org/download/2004947/data-files/d7c18d2e-d69c-48b3-bbb8-d49d76f20a54		Adrian Schiavini	f1856211-cfb7-4a5b-9158-c0f72fd09ee6						Blank		2018-04-29 10:39:04					1			false			CC-BY	false
2000531	Elvira 2H paso castor 08/05/2018	367160fd-fb4c-49f6-9022-49590425af9b	ELVIRA 2H PSO CASTOR__2018-08-10__13-42-06(3).JPG	https://app.wildlifeinsights.org/download/2004947/data-files/367160fd-fb4c-49f6-9022-49590425af9b		Adrian Schiavini	f1856211-cfb7-4a5b-9158-c0f72fd09ee6						Blank		2018-08-10 13:42:06					1			false			CC-BY	false
2000531	LEGUAP03 SOLDEVILA 03/24/2018	e2008724-02b4-4db4-88b8-21d7db023e20	LEGUAP03 SOLDEVILA__2018-05-30__17-45-41(5).JPG	https://app.wildlifeinsights.org/download/2004947/data-files/e2008724-02b4-4db4-88b8-21d7db023e20		Adrian Schiavini	71739522-c635-45d7-a8e9-6115b5615253	Mammalia	Cetartiodactyla	Camelidae	Lama	guanicoe	Guanaco		2018-05-30 17:45:41					1			false			CC-BY	false
2000531	LEGUAP03 SOLDEVILA 03/24/2018	d8c5bc07-aa31-4263-821b-f5af995e26ea	LEGUAP03 SOLDEVILA__2018-05-10__10-04-26(2).JPG	https://app.wildlifeinsights.org/download/2004947/data-files/d8c5bc07-aa31-4263-821b-f5af995e26ea		Adrian Schiavini	71739522-c635-45d7-a8e9-6115b5615253	Mammalia	Cetartiodactyla	Camelidae	Lama	guanicoe	Guanaco		2018-05-10 10:04:26					1			false			CC-BY	false
2000531	INTER01 TRAMPA	562f998c-ce4d-4b67-b821-9e08b6901ca3	INTER 01 TRAMPA__2018-03-20__12-40-36(2).JPG	https://app.wildlifeinsights.org/download/2004947/data-files/562f998c-ce4d-4b67-b821-9e08b6901ca3		Iris Manabella	7a3f5fb1-8e10-44c8-b040-d0672788540c	Mammalia	Carnivora	Canidae	Lycalopex	griseus	Argentine Gray Fox		2018-03-20 12:40:36					1			false			CC-BY	false
2000531	LEGUAP03 SOLDEVILA 03/24/2018	e7111d42-c850-460d-bfa9-b6dcc6a89a90	LEGUAP03 SOLDEVILA__2018-04-25__10-44-50(8).JPG	https://app.wildlifeinsights.org/download/2004947/data-files/e7111d42-c850-460d-bfa9-b6dcc6a89a90		Adrian Schiavini	aca65aaa-8c6d-4b69-94de-842b08b13bd6	Mammalia	Cetartiodactyla	Bovidae	Bos	taurus	Domestic Cattle		2018-04-25 10:44:50					1			false			CC-BY	false
2000531	SALTADERO 03/07/2018	0cf0e2b0-f928-41fd-a069-2f8c1fd9b88e	LEGUAP 01 SALTADERO__2018-06-16__14-08-18(4).JPG	https://app.wildlifeinsights.org/download/2004947/data-files/0cf0e2b0-f928-41fd-a069-2f8c1fd9b88e		Adrian Schiavini	71739522-c635-45d7-a8e9-6115b5615253	Mammalia	Cetartiodactyla	Camelidae	Lama	guanicoe	Guanaco		2018-06-16 14:08:18					1			false			CC-BY	false
2000531	INTER04 ELVIRAEMPOSTADA 03/06/2018	35ce8fa8-e233-4433-a1b5-27d478ab0586	87e6b99e-f89d-4263-b2c4-0152a84bd056.JPG	https://app.wildlifeinsights.org/download/2004947/data-files/35ce8fa8-e233-4433-a1b5-27d478ab0586		Adrian Schiavini	0de8422e-f59d-4802-9e93-ab8559e43e55	Mammalia	Artiodactyla	Bovidae	Ovis	aries	Domestic Sheep		2018-04-17 17:37:53					1			true			CC-BY	false
2000531	LEGUAP03 SOLDEVILA 03/24/2018	b061401d-c08b-42ca-9136-7d484fd2fdc6	LEGUAP03 SOLDEVILA__2018-04-25__10-50-16(3).JPG	https://app.wildlifeinsights.org/download/2004947/data-files/b061401d-c08b-42ca-9136-7d484fd2fdc6		Adrian Schiavini	aca65aaa-8c6d-4b69-94de-842b08b13bd6	Mammalia	Cetartiodactyla	Bovidae	Bos	taurus	Domestic Cattle		2018-04-25 10:50:16					1			false			CC-BY	false
2000531	SALTADERO 03/07/2018	45f58ff1-edb2-40a2-9245-288d8a0dd046	LEGUAP 01 SALTADERO__2018-04-30__09-48-27(3).JPG	https://app.wildlifeinsights.org/download/2004947/data-files/45f58ff1-edb2-40a2-9245-288d8a0dd046		Adrian Schiavini	f1856211-cfb7-4a5b-9158-c0f72fd09ee6						Blank		2018-04-30 09:48:27					1			false			CC-BY	false
2000531	LEGUAP03 SOLDEVILA 03/24/2018	1bc9aaf7-19bb-4b0b-9740-fc7339154ef2	LEGUAP03 SOLDEVILA__2018-05-30__11-59-11(1).JPG	https://app.wildlifeinsights.org/download/2004947/data-files/1bc9aaf7-19bb-4b0b-9740-fc7339154ef2		Adrian Schiavini	71739522-c635-45d7-a8e9-6115b5615253	Mammalia	Cetartiodactyla	Camelidae	Lama	guanicoe	Guanaco		2018-05-30 11:59:11					2			false			CC-BY	false
2000531	SALTADERO 03/07/2018	37a5982d-6f3d-4fb1-8849-fa2a8426fb18	LEGUAP 01 SALTADERO__2018-05-30__13-50-36(4).JPG	https://app.wildlifeinsights.org/download/2004947/data-files/37a5982d-6f3d-4fb1-8849-fa2a8426fb18		Adrian Schiavini	71739522-c635-45d7-a8e9-6115b5615253	Mammalia	Cetartiodactyla	Camelidae	Lama	guanicoe	Guanaco		2018-05-30 13:50:36					4			false			CC-BY	false
2000531	LEGUAP03 SOLDEVILA 03/24/2018	3fa25b94-c523-44c1-860a-10ae05975d9e	LEGUAP03 SOLDEVILA__2018-04-02__10-24-40(2).JPG	https://app.wildlifeinsights.org/download/2004947/data-files/3fa25b94-c523-44c1-860a-10ae05975d9e		Adrian Schiavini	aca65aaa-8c6d-4b69-94de-842b08b13bd6	Mammalia	Cetartiodactyla	Bovidae	Bos	taurus	Domestic Cattle		2018-04-02 10:24:40					1			false			CC-BY	false
2000531	SALTADERO 03/07/2018	e42e2863-b4a3-4bf2-99dd-6631a5b6fe99	LEGUAP 01 SALTADERO__2018-06-13__04-30-40(4).JPG	https://app.wildlifeinsights.org/download/2004947/data-files/e42e2863-b4a3-4bf2-99dd-6631a5b6fe99		Adrian Schiavini	f1856211-cfb7-4a5b-9158-c0f72fd09ee6						Blank		2018-06-13 04:30:40					1			false			CC-BY	false
2000531	LEGUAP03 SOLDEVILA 03/24/2018	b4b4c15d-333f-472e-b87b-9d7df88adc31	LEGUAP03 SOLDEVILA__2018-05-23__23-06-56(3).JPG	https://app.wildlifeinsights.org/download/2004947/data-files/b4b4c15d-333f-472e-b87b-9d7df88adc31		Adrian Schiavini	f1856211-cfb7-4a5b-9158-c0f72fd09ee6						Blank		2018-05-23 23:06:56					1			false			CC-BY	false
2000531	1a500d9c-6e16-4d8e-9537-a16e159f781d	61e7f541-6f29-40c1-9f6a-aa35371c03aa	a97a6130-badb-4803-b52b-07ac754dd67a.JPG	https://app.wildlifeinsights.org/download/2004947/data-files/61e7f541-6f29-40c1-9f6a-aa35371c03aa		Emiliano Arona Ferreira	aca65aaa-8c6d-4b69-94de-842b08b13bd6	Mammalia	Cetartiodactyla	Bovidae	Bos	taurus	Domestic Cattle		2018-04-14 18:13:36					1			false			CC-BY	true
2000531	SALTADERO 03/07/2018	0db2fb2f-52c6-41c8-9192-321631670463	LEGUAP 01 SALTADERO__2018-05-04__11-08-43(2).JPG	https://app.wildlifeinsights.org/download/2004947/data-files/0db2fb2f-52c6-41c8-9192-321631670463		Adrian Schiavini	71739522-c635-45d7-a8e9-6115b5615253	Mammalia	Cetartiodactyla	Camelidae	Lama	guanicoe	Guanaco		2018-05-04 11:08:43					1			false			CC-BY	false
2000531	SALTADERO 03/07/2018	6402b5d6-be2f-4b8d-a74d-4fa7b2440efe	LEGUAP 01 SALTADERO__2018-06-04__19-11-17(2).JPG	https://app.wildlifeinsights.org/download/2004947/data-files/6402b5d6-be2f-4b8d-a74d-4fa7b2440efe		Adrian Schiavini	f1856211-cfb7-4a5b-9158-c0f72fd09ee6						Blank		2018-06-04 19:11:17					1			false			CC-BY	false
2000531	LEGUAP03 SOLDEVILA 03/24/2018	8f00fee6-64d0-4403-90ae-6ddb56d5167c	LEGUAP03 SOLDEVILA__2018-04-29__11-38-45(4).JPG	https://app.wildlifeinsights.org/download/2004947/data-files/8f00fee6-64d0-4403-90ae-6ddb56d5167c		Adrian Schiavini	aca65aaa-8c6d-4b69-94de-842b08b13bd6	Mammalia	Cetartiodactyla	Bovidae	Bos	taurus	Domestic Cattle		2018-04-29 11:38:45					2			false			CC-BY	false
2000531	Elvira 2H paso castor 08/05/2018	21c8856c-ba3d-44ce-b8d8-57a513c34550	ELVIRA 2H PSO CASTOR__2018-10-07__13-00-23(2).JPG	https://app.wildlifeinsights.org/download/2004947/data-files/21c8856c-ba3d-44ce-b8d8-57a513c34550		Adrian Schiavini	f1856211-cfb7-4a5b-9158-c0f72fd09ee6						Blank		2018-10-07 13:00:23					1			false			CC-BY	false
2000531	INTER01 TRAMPA	71ce317c-a94f-4d1c-b684-2c0c209ec6b9	INTER 01 TRAMPA__2018-07-07__16-06-17(2).JPG	https://app.wildlifeinsights.org/download/2004947/data-files/71ce317c-a94f-4d1c-b684-2c0c209ec6b9		Adrian Schiavini	71739522-c635-45d7-a8e9-6115b5615253	Mammalia	Cetartiodactyla	Camelidae	Lama	guanicoe	Guanaco		2018-07-07 16:06:17					1			false			CC-BY	false
2000531	1a500d9c-6e16-4d8e-9537-a16e159f781d	8e5c8bb2-bb36-4f9d-93d3-a8eb59bfdc12	80c13a10-5d1e-4263-af5a-f4f28f359dda.JPG	https://app.wildlifeinsights.org/download/2004947/data-files/8e5c8bb2-bb36-4f9d-93d3-a8eb59bfdc12		Emiliano Arona Ferreira	aca65aaa-8c6d-4b69-94de-842b08b13bd6	Mammalia	Cetartiodactyla	Bovidae	Bos	taurus	Domestic Cattle		2018-05-02 08:55:29					1			false			CC-BY	true
2000531	Elvira 2H paso castor 08/05/2018	487d4c81-b33d-443e-bfb2-1a9d59731474	ELVIRA 2H PSO CASTOR__2018-10-21__22-18-41(2).JPG	https://app.wildlifeinsights.org/download/2004947/data-files/487d4c81-b33d-443e-bfb2-1a9d59731474		Emiliano Arona Ferreira	43320a08-bf31-49a5-8213-f032311c5765	Mammalia	Rodentia	Castoridae	Castor	canadensis	American Beaver		2018-10-21 22:18:41					1			false			CC-BY	false
2000531	1a500d9c-6e16-4d8e-9537-a16e159f781d	06948235-c7c6-4f28-80b0-40b15885a193	1ff7c4be-36c6-4b71-941f-01705deb133d.JPG	https://app.wildlifeinsights.org/download/2004947/data-files/06948235-c7c6-4f28-80b0-40b15885a193		Emiliano Arona Ferreira	aca65aaa-8c6d-4b69-94de-842b08b13bd6	Mammalia	Cetartiodactyla	Bovidae	Bos	taurus	Domestic Cattle		2018-04-27 08:48:39					1			false			CC-BY	true
2000531	SALTADERO 03/07/2018	f8ba14ae-f8a7-4139-9b7e-fb32b27c7d3f	LEGUAP 01 SALTADERO__2018-04-26__08-01-44(1).JPG	https://app.wildlifeinsights.org/download/2004947/data-files/f8ba14ae-f8a7-4139-9b7e-fb32b27c7d3f		Adrian Schiavini	7a3f5fb1-8e10-44c8-b040-d0672788540c	Mammalia	Carnivora	Canidae	Lycalopex	griseus	Argentine Gray Fox		2018-04-26 08:01:44					1			false			CC-BY	false
2000531	SALTADERO 03/07/2018	a8dbe460-5427-438c-9726-6a6727729e5b	LEGUAP 01 SALTADERO__2018-07-13__12-30-26(4).JPG	https://app.wildlifeinsights.org/download/2004947/data-files/a8dbe460-5427-438c-9726-6a6727729e5b		Adrian Schiavini	71739522-c635-45d7-a8e9-6115b5615253	Mammalia	Cetartiodactyla	Camelidae	Lama	guanicoe	Guanaco		2018-07-13 12:30:26					3			false			CC-BY	false
2000531	1a500d9c-6e16-4d8e-9537-a16e159f781d	06a933ff-d0ff-4d8b-afe4-76ebd52d36f9	8c71cf52-5aa0-463e-ab1d-68726fdf6368.JPG	https://app.wildlifeinsights.org/download/2004947/data-files/06a933ff-d0ff-4d8b-afe4-76ebd52d36f9		Adrian Schiavini	0de8422e-f59d-4802-9e93-ab8559e43e55	Mammalia	Artiodactyla	Bovidae	Ovis	aries	Domestic Sheep		2018-04-21 14:42:15					1			false			CC-BY	true
2000531	INTER01 TRAMPA	50cdd977-d292-463f-a3b2-17e4dcdac4e9	INTER 01 TRAMPA__2018-05-13__08-20-57(3).JPG	https://app.wildlifeinsights.org/download/2004947/data-files/50cdd977-d292-463f-a3b2-17e4dcdac4e9		Adrian Schiavini	f1856211-cfb7-4a5b-9158-c0f72fd09ee6						Blank		2018-05-13 08:20:57					1			false			CC-BY	false
2000531	INTER01 TRAMPA	eb956d95-5afd-45b7-a65a-023a24e83f43	INTER 01 TRAMPA__2018-03-17__00-21-44(4).JPG	https://app.wildlifeinsights.org/download/2004947/data-files/eb956d95-5afd-45b7-a65a-023a24e83f43		Iris Manabella	71739522-c635-45d7-a8e9-6115b5615253	Mammalia	Cetartiodactyla	Camelidae	Lama	guanicoe	Guanaco		2018-03-17 00:21:44					2			false			CC-BY	false
2000531	1a500d9c-6e16-4d8e-9537-a16e159f781d	2fc2073e-1f4e-4f77-ad30-353089ef16c5	428eda39-3281-4bfc-ba11-c4d2a0b1a8a0.JPG	https://app.wildlifeinsights.org/download/2004947/data-files/2fc2073e-1f4e-4f77-ad30-353089ef16c5		Emiliano Arona Ferreira	3d80f1d6-b1df-4966-9ff4-94053c7a902a	Mammalia	Carnivora	Canidae	Canis	familiaris	Domestic Dog		2018-03-07 09:29:26					1	Asilvestrado		false			CC-BY	true
2000531	SALTADERO 03/07/2018	c8f72900-6060-4642-9ae6-fae19ac9720c	LEGUAP 01 SALTADERO__2018-03-19__18-29-48(1).JPG	https://app.wildlifeinsights.org/download/2004947/data-files/c8f72900-6060-4642-9ae6-fae19ac9720c		Adrian Schiavini	71739522-c635-45d7-a8e9-6115b5615253	Mammalia	Cetartiodactyla	Camelidae	Lama	guanicoe	Guanaco		2018-03-19 18:29:48					1			false			CC-BY	false
2000531	SALTADERO 03/07/2018	512f81e9-586c-4939-ac50-b0d5b06a6cdd	LEGUAP 01 SALTADERO__2018-03-30__15-04-26(1).JPG	https://app.wildlifeinsights.org/download/2004947/data-files/512f81e9-586c-4939-ac50-b0d5b06a6cdd		Adrian Schiavini	f1856211-cfb7-4a5b-9158-c0f72fd09ee6						Blank		2018-03-30 15:04:26					1			false			CC-BY	false
2000531	1a500d9c-6e16-4d8e-9537-a16e159f781d	00280060-b771-4aa5-b1b6-bb0809712c50	d1ecf7f7-8593-4dbd-b622-f09e2ff4d812.JPG	https://app.wildlifeinsights.org/download/2004947/data-files/00280060-b771-4aa5-b1b6-bb0809712c50		Emiliano Arona Ferreira	71739522-c635-45d7-a8e9-6115b5615253	Mammalia	Cetartiodactyla	Camelidae	Lama	guanicoe	Guanaco		2018-05-01 18:55:58					1			false			CC-BY	true
2000531	INTER01 TRAMPA	bc00de81-e5dd-4968-a38c-e6741a128e28	INTER 01 TRAMPA__2018-06-18__11-47-19(4).JPG	https://app.wildlifeinsights.org/download/2004947/data-files/bc00de81-e5dd-4968-a38c-e6741a128e28		Adrian Schiavini	71739522-c635-45d7-a8e9-6115b5615253	Mammalia	Cetartiodactyla	Camelidae	Lama	guanicoe	Guanaco		2018-06-18 11:47:19					1			false			CC-BY	false
2000531	INTER01 TRAMPA	fd99ed35-618c-4d2d-b928-aed244736c4d	INTER 01 TRAMPA__2018-03-10__15-20-31(1).JPG	https://app.wildlifeinsights.org/download/2004947/data-files/fd99ed35-618c-4d2d-b928-aed244736c4d		Adrian Schiavini	7a3f5fb1-8e10-44c8-b040-d0672788540c	Mammalia	Carnivora	Canidae	Lycalopex	griseus	Argentine Gray Fox		2018-03-10 15:20:31					1			false			CC-BY	false
2000531	LEGUAP03 SOLDEVILA 03/24/2018	1a63c39d-2e29-48c3-921a-2f900a0aa076	LEGUAP03 SOLDEVILA__2018-06-28__11-07-15(3).JPG	https://app.wildlifeinsights.org/download/2004947/data-files/1a63c39d-2e29-48c3-921a-2f900a0aa076		Adrian Schiavini	71739522-c635-45d7-a8e9-6115b5615253	Mammalia	Cetartiodactyla	Camelidae	Lama	guanicoe	Guanaco		2018-06-28 11:07:15					1			false			CC-BY	false
2000531	LEGUAP03 SOLDEVILA 03/24/2018	73bca8f2-4978-4450-8df5-ab0b3a781d5a	LEGUAP03 SOLDEVILA__2018-04-29__10-43-11(2).JPG	https://app.wildlifeinsights.org/download/2004947/data-files/73bca8f2-4978-4450-8df5-ab0b3a781d5a		Adrian Schiavini	aca65aaa-8c6d-4b69-94de-842b08b13bd6	Mammalia	Cetartiodactyla	Bovidae	Bos	taurus	Domestic Cattle		2018-04-29 10:43:11					1			false			CC-BY	false
2000531	1a500d9c-6e16-4d8e-9537-a16e159f781d	fe911291-7e65-473d-83db-627e7cd07947	11b3379b-b066-4dd1-a9a2-85efc03bfbab.JPG	https://app.wildlifeinsights.org/download/2004947/data-files/fe911291-7e65-473d-83db-627e7cd07947		Emiliano Arona Ferreira	f1856211-cfb7-4a5b-9158-c0f72fd09ee6						Blank		2018-03-29 05:32:54					1			false			CC-BY	true
2000531	1a500d9c-6e16-4d8e-9537-a16e159f781d	3d387c1d-8dab-4abc-8589-49024be91571	452f098b-92a5-4234-811a-007e37fd678c.JPG	https://app.wildlifeinsights.org/download/2004947/data-files/3d387c1d-8dab-4abc-8589-49024be91571		Adrian Schiavini	0de8422e-f59d-4802-9e93-ab8559e43e55	Mammalia	Artiodactyla	Bovidae	Ovis	aries	Domestic Sheep		2018-04-18 12:34:14					4			false			CC-BY	true
2000531	INTER01 TRAMPA	6befe6aa-1cd7-4707-9cdc-838651b13472	INTER 01 TRAMPA__2018-06-13__10-10-58(4).JPG	https://app.wildlifeinsights.org/download/2004947/data-files/6befe6aa-1cd7-4707-9cdc-838651b13472		Adrian Schiavini	f1856211-cfb7-4a5b-9158-c0f72fd09ee6						Blank		2018-06-13 10:10:58					1			false			CC-BY	false
2000531	SALTADERO 03/07/2018	e66a025a-8bee-4b5e-afd1-d3479cd5918f	LEGUAP 01 SALTADERO__2018-03-27__14-13-16(2).JPG	https://app.wildlifeinsights.org/download/2004947/data-files/e66a025a-8bee-4b5e-afd1-d3479cd5918f		Adrian Schiavini	a40973b6-d1d1-4552-ab07-7402f3219fe2	Aves	Cathartiformes	Cathartidae	Vultur	gryphus	Andean Condor		2018-03-27 14:13:16					1			false			CC-BY	false
2000531	LEGUAP03 SOLDEVILA 03/24/2018	2191c618-12b9-4198-86fc-69e7bd2abb10	LEGUAP03 SOLDEVILA__2018-06-26__12-05-29(2).JPG	https://app.wildlifeinsights.org/download/2004947/data-files/2191c618-12b9-4198-86fc-69e7bd2abb10		Adrian Schiavini	71739522-c635-45d7-a8e9-6115b5615253	Mammalia	Cetartiodactyla	Camelidae	Lama	guanicoe	Guanaco		2018-06-26 12:05:29					1			false			CC-BY	false
2000531	LEGUAP03 SOLDEVILA 03/24/2018	2cd484fb-3388-494c-8282-626cba430097	LEGUAP03 SOLDEVILA__2018-04-15__09-28-14(1).JPG	https://app.wildlifeinsights.org/download/2004947/data-files/2cd484fb-3388-494c-8282-626cba430097		Adrian Schiavini	aca65aaa-8c6d-4b69-94de-842b08b13bd6	Mammalia	Cetartiodactyla	Bovidae	Bos	taurus	Domestic Cattle		2018-04-15 09:28:14					1			false			CC-BY	false
2000531	1a500d9c-6e16-4d8e-9537-a16e159f781d	461250f5-2161-4b56-9f5d-118399863015	63c38af5-8bb8-49a6-b490-10e187700563.JPG	https://app.wildlifeinsights.org/download/2004947/data-files/461250f5-2161-4b56-9f5d-118399863015		Emiliano Arona Ferreira	7a3f5fb1-8e10-44c8-b040-d0672788540c	Mammalia	Carnivora	Canidae	Lycalopex	griseus	Argentine Gray Fox		2018-03-06 20:50:47					1			false			CC-BY	true
2000531	Elvira 2H paso castor 08/05/2018	7e0a9a8c-9699-444d-9c25-3e0bfe984f90	ELVIRA 2H PSO CASTOR__2018-08-24__13-24-24(3).JPG	https://app.wildlifeinsights.org/download/2004947/data-files/7e0a9a8c-9699-444d-9c25-3e0bfe984f90		Adrian Schiavini	7a3f5fb1-8e10-44c8-b040-d0672788540c	Mammalia	Carnivora	Canidae	Lycalopex	griseus	Argentine Gray Fox		2018-08-24 13:24:24					1			false			CC-BY	false
2000531	LEGUAP03 SOLDEVILA 03/24/2018	be1a5148-5ede-4070-b56e-ca4ff89cea16	LEGUAP03 SOLDEVILA__2018-04-15__09-29-18(5).JPG	https://app.wildlifeinsights.org/download/2004947/data-files/be1a5148-5ede-4070-b56e-ca4ff89cea16		Adrian Schiavini	aca65aaa-8c6d-4b69-94de-842b08b13bd6	Mammalia	Cetartiodactyla	Bovidae	Bos	taurus	Domestic Cattle		2018-04-15 09:29:18					1			false			CC-BY	false
2000531	Elvira 2H paso castor 08/05/2018	be1f4733-8f9c-4c3e-bdfe-3eb75698385d	ELVIRA 2H PSO CASTOR__2018-10-23__04-27-13(3).JPG	https://app.wildlifeinsights.org/download/2004947/data-files/be1f4733-8f9c-4c3e-bdfe-3eb75698385d		Adrian Schiavini	43320a08-bf31-49a5-8213-f032311c5765	Mammalia	Rodentia	Castoridae	Castor	canadensis	American Beaver		2018-10-23 04:27:13					1			false			CC-BY	false
2000531	1a500d9c-6e16-4d8e-9537-a16e159f781d	3fd545dd-78c6-467b-98a0-b2ec95aa224d	dc4b71b9-76ce-4bc3-a8d8-9ef974c688dd.JPG	https://app.wildlifeinsights.org/download/2004947/data-files/3fd545dd-78c6-467b-98a0-b2ec95aa224d		Emiliano Arona Ferreira	f1856211-cfb7-4a5b-9158-c0f72fd09ee6						Blank		2018-05-13 13:17:43					1			false			CC-BY	true
2000531	SALTADERO 03/07/2018	16a29d5b-8021-4b3e-9cfa-3f05a4b948a2	LEGUAP 01 SALTADERO__2018-04-27__12-04-57(2).JPG	https://app.wildlifeinsights.org/download/2004947/data-files/16a29d5b-8021-4b3e-9cfa-3f05a4b948a2		Adrian Schiavini	71739522-c635-45d7-a8e9-6115b5615253	Mammalia	Cetartiodactyla	Camelidae	Lama	guanicoe	Guanaco		2018-04-27 12:04:57					1			false			CC-BY	false
2000531	SALTADERO 03/07/2018	7ad34a33-15db-452e-ae1c-4275ca32f101	LEGUAP 01 SALTADERO__2018-06-21__13-18-17(4).JPG	https://app.wildlifeinsights.org/download/2004947/data-files/7ad34a33-15db-452e-ae1c-4275ca32f101		Adrian Schiavini	f1856211-cfb7-4a5b-9158-c0f72fd09ee6						Blank		2018-06-21 13:18:17					1			false			CC-BY	false
2000531	LEGUAP03 SOLDEVILA 03/24/2018	e10bfecb-ebee-47ae-a9f2-b40611e015c2	LEGUAP03 SOLDEVILA__2018-06-28__11-32-45(1).JPG	https://app.wildlifeinsights.org/download/2004947/data-files/e10bfecb-ebee-47ae-a9f2-b40611e015c2		Adrian Schiavini	71739522-c635-45d7-a8e9-6115b5615253	Mammalia	Cetartiodactyla	Camelidae	Lama	guanicoe	Guanaco		2018-06-28 11:32:45					1			false			CC-BY	false
2000531	INTER01 TRAMPA	e2068948-b4ea-433e-a7ef-1508866c0976	INTER 01 TRAMPA__2018-04-07__21-34-43(2).JPG	https://app.wildlifeinsights.org/download/2004947/data-files/e2068948-b4ea-433e-a7ef-1508866c0976		Adrian Schiavini	f1856211-cfb7-4a5b-9158-c0f72fd09ee6						Blank		2018-04-07 21:34:43					1			false			CC-BY	false
2000531	INTER01 TRAMPA	12bbd7d1-ca2e-4e15-8220-f162d9bed574	INTER 01 TRAMPA__2018-04-26__15-55-33(2).JPG	https://app.wildlifeinsights.org/download/2004947/data-files/12bbd7d1-ca2e-4e15-8220-f162d9bed574		Adrian Schiavini	7a3f5fb1-8e10-44c8-b040-d0672788540c	Mammalia	Carnivora	Canidae	Lycalopex	griseus	Argentine Gray Fox		2018-04-26 15:55:33					1			false			CC-BY	false
2000531	SALTADERO 03/07/2018	cf93c9eb-4cda-470e-9d7c-d0608abb03df	LEGUAP 01 SALTADERO__2018-03-27__14-34-26(4).JPG	https://app.wildlifeinsights.org/download/2004947/data-files/cf93c9eb-4cda-470e-9d7c-d0608abb03df		Adrian Schiavini	a40973b6-d1d1-4552-ab07-7402f3219fe2	Aves	Cathartiformes	Cathartidae	Vultur	gryphus	Andean Condor		2018-03-27 14:34:26					2			false			CC-BY	false
2000531	SALTADERO 03/07/2018	36ed0854-9d41-4c28-bf7e-1bdf8433f42e	LEGUAP 01 SALTADERO__2018-03-07__19-36-37(2).JPG	https://app.wildlifeinsights.org/download/2004947/data-files/36ed0854-9d41-4c28-bf7e-1bdf8433f42e		Adrian Schiavini	3d80f1d6-b1df-4966-9ff4-94053c7a902a	Mammalia	Carnivora	Canidae	Canis	familiaris	Domestic Dog		2018-03-07 19:36:37					1	Asilvestrado		false			CC-BY	false
2000531	INTER01 TRAMPA	445e72f2-1b48-417c-a4eb-730515b17421	INTER 01 TRAMPA__2018-06-02__17-11-47(1).JPG	https://app.wildlifeinsights.org/download/2004947/data-files/445e72f2-1b48-417c-a4eb-730515b17421		Adrian Schiavini	7a3f5fb1-8e10-44c8-b040-d0672788540c	Mammalia	Carnivora	Canidae	Lycalopex	griseus	Argentine Gray Fox		2018-06-02 17:11:47					1			false			CC-BY	false
2000531	LEGUAP03 SOLDEVILA 03/24/2018	50e0389b-d699-4bea-a6de-cf25b856abee	LEGUAP03 SOLDEVILA__2018-04-29__10-48-33(7).JPG	https://app.wildlifeinsights.org/download/2004947/data-files/50e0389b-d699-4bea-a6de-cf25b856abee		Adrian Schiavini	aca65aaa-8c6d-4b69-94de-842b08b13bd6	Mammalia	Cetartiodactyla	Bovidae	Bos	taurus	Domestic Cattle		2018-04-29 10:48:33					2			false			CC-BY	false
2000531	Elvira 2H paso castor 08/05/2018	c744831a-8906-4fc5-8cd8-dd5b5db02226	ELVIRA 2H PSO CASTOR__2018-09-03__13-15-59(1).JPG	https://app.wildlifeinsights.org/download/2004947/data-files/c744831a-8906-4fc5-8cd8-dd5b5db02226		Emiliano Arona Ferreira	71739522-c635-45d7-a8e9-6115b5615253	Mammalia	Cetartiodactyla	Camelidae	Lama	guanicoe	Guanaco		2018-09-03 13:15:59					1			false			CC-BY	false
2000531	SALTADERO 03/07/2018	a41190f4-9dda-4f5b-954d-8bd66e207c56	LEGUAP 01 SALTADERO__2018-03-26__14-41-07(4).JPG	https://app.wildlifeinsights.org/download/2004947/data-files/a41190f4-9dda-4f5b-954d-8bd66e207c56		Adrian Schiavini	71739522-c635-45d7-a8e9-6115b5615253	Mammalia	Cetartiodactyla	Camelidae	Lama	guanicoe	Guanaco		2018-03-26 14:41:07					1			false			CC-BY	false
2000531	INTER01 TRAMPA	eadffcfd-979d-401e-ae7a-ff1f1b259494	INTER 01 TRAMPA__2018-06-04__01-00-17(3).JPG	https://app.wildlifeinsights.org/download/2004947/data-files/eadffcfd-979d-401e-ae7a-ff1f1b259494		Adrian Schiavini	f1856211-cfb7-4a5b-9158-c0f72fd09ee6						Blank		2018-06-04 01:00:17					1			false			CC-BY	false
2000531	1a500d9c-6e16-4d8e-9537-a16e159f781d	340d3a2c-38d1-42c1-8e17-60d9e32526cf	dec81669-651d-4ca3-b4a1-ccd595a48d55.JPG	https://app.wildlifeinsights.org/download/2004947/data-files/340d3a2c-38d1-42c1-8e17-60d9e32526cf		Emiliano Arona Ferreira	aca65aaa-8c6d-4b69-94de-842b08b13bd6	Mammalia	Cetartiodactyla	Bovidae	Bos	taurus	Domestic Cattle		2018-05-10 09:54:25					1			false			CC-BY	true
2000531	SALTADERO 03/07/2018	22fb0eb8-e114-4d25-a959-eb48e4888357	LEGUAP 01 SALTADERO__2018-05-30__14-00-16(1).JPG	https://app.wildlifeinsights.org/download/2004947/data-files/22fb0eb8-e114-4d25-a959-eb48e4888357		Adrian Schiavini	71739522-c635-45d7-a8e9-6115b5615253	Mammalia	Cetartiodactyla	Camelidae	Lama	guanicoe	Guanaco		2018-05-30 14:00:16					4			false			CC-BY	false
2000531	Elvira 2H paso castor 08/05/2018	46dc05d6-6582-43fd-b397-8e2094a160a5	ELVIRA 2H PSO CASTOR__2018-10-27__22-55-54(1).JPG	https://app.wildlifeinsights.org/download/2004947/data-files/46dc05d6-6582-43fd-b397-8e2094a160a5		Adrian Schiavini	43320a08-bf31-49a5-8213-f032311c5765	Mammalia	Rodentia	Castoridae	Castor	canadensis	American Beaver		2018-10-27 22:55:54					1			false			CC-BY	false
2000531	SALTADERO 03/07/2018	154290ae-7a18-40c2-b555-c2515f527928	LEGUAP 01 SALTADERO__2018-04-22__12-20-24(3).JPG	https://app.wildlifeinsights.org/download/2004947/data-files/154290ae-7a18-40c2-b555-c2515f527928		Adrian Schiavini	71739522-c635-45d7-a8e9-6115b5615253	Mammalia	Cetartiodactyla	Camelidae	Lama	guanicoe	Guanaco		2018-04-22 12:20:24					1			false			CC-BY	false
2000531	Elvira 2H paso castor 08/05/2018	e6769fd8-f992-4513-8a1c-8ef18d967314	ELVIRA 2H PSO CASTOR__2018-09-05__01-02-19(1).JPG	https://app.wildlifeinsights.org/download/2004947/data-files/e6769fd8-f992-4513-8a1c-8ef18d967314		Adrian Schiavini	7a3f5fb1-8e10-44c8-b040-d0672788540c	Mammalia	Carnivora	Canidae	Lycalopex	griseus	Argentine Gray Fox		2018-09-05 01:02:19					1			false			CC-BY	false
2000531	SALTADERO 03/07/2018	85771811-f2a7-4f09-9985-7434329c9a38	LEGUAP 01 SALTADERO__2018-03-22__16-59-02(2).JPG	https://app.wildlifeinsights.org/download/2004947/data-files/85771811-f2a7-4f09-9985-7434329c9a38		Adrian Schiavini	71739522-c635-45d7-a8e9-6115b5615253	Mammalia	Cetartiodactyla	Camelidae	Lama	guanicoe	Guanaco		2018-03-22 16:59:02					2			false			CC-BY	false
2000531	1a500d9c-6e16-4d8e-9537-a16e159f781d	01e0740c-2abc-468b-b91d-bfe829ba39a7	2ecccfe1-c57d-4bc4-bc78-11c4c860645c.JPG	https://app.wildlifeinsights.org/download/2004947/data-files/01e0740c-2abc-468b-b91d-bfe829ba39a7		Adrian Schiavini	0de8422e-f59d-4802-9e93-ab8559e43e55	Mammalia	Artiodactyla	Bovidae	Ovis	aries	Domestic Sheep		2018-04-20 14:43:49					1			false			CC-BY	true
2000531	SALTADERO 03/07/2018	076aff5b-19dd-4d0d-9242-5ab7b3f691a2	LEGUAP 01 SALTADERO__2018-03-27__05-01-32(1).JPG	https://app.wildlifeinsights.org/download/2004947/data-files/076aff5b-19dd-4d0d-9242-5ab7b3f691a2		Adrian Schiavini	f1856211-cfb7-4a5b-9158-c0f72fd09ee6						Blank		2018-03-27 05:01:32					1			false			CC-BY	false
2000531	LEGUAP03 SOLDEVILA 03/24/2018	7759018d-fe30-4d5d-bf7d-8057e8d1100c	LEGUAP03 SOLDEVILA__2018-06-24__17-05-06(3).JPG	https://app.wildlifeinsights.org/download/2004947/data-files/7759018d-fe30-4d5d-bf7d-8057e8d1100c		Adrian Schiavini	f1856211-cfb7-4a5b-9158-c0f72fd09ee6						Blank		2018-06-24 17:05:06					1			false			CC-BY	false
2000531	SALTADERO 03/07/2018	3e92f754-a00a-4def-9e76-4b760d6b549c	LEGUAP 01 SALTADERO__2018-04-07__08-51-14(4).JPG	https://app.wildlifeinsights.org/download/2004947/data-files/3e92f754-a00a-4def-9e76-4b760d6b549c		Adrian Schiavini	71739522-c635-45d7-a8e9-6115b5615253	Mammalia	Cetartiodactyla	Camelidae	Lama	guanicoe	Guanaco		2018-04-07 08:51:14					1			false			CC-BY	false
2000531	INTER01 TRAMPA	feb128d7-3b24-45d1-bac9-3a011fbba9b9	INTER 01 TRAMPA__2018-03-17__19-53-01(1).JPG	https://app.wildlifeinsights.org/download/2004947/data-files/feb128d7-3b24-45d1-bac9-3a011fbba9b9		Adrian Schiavini	f1856211-cfb7-4a5b-9158-c0f72fd09ee6						Blank		2018-03-17 19:53:01					1			false			CC-BY	false
2000531	SALTADERO 03/07/2018	f4bd19a3-3b1c-49ca-b85f-30fc252262b8	LEGUAP 01 SALTADERO__2018-04-22__18-08-01(1).JPG	https://app.wildlifeinsights.org/download/2004947/data-files/f4bd19a3-3b1c-49ca-b85f-30fc252262b8		Adrian Schiavini	71739522-c635-45d7-a8e9-6115b5615253	Mammalia	Cetartiodactyla	Camelidae	Lama	guanicoe	Guanaco		2018-04-22 18:08:01					1			false			CC-BY	false
2000531	SALTADERO 03/07/2018	060614cb-d61b-4c81-8893-b9af3ca27960	LEGUAP 01 SALTADERO__2018-05-04__11-31-05(2).JPG	https://app.wildlifeinsights.org/download/2004947/data-files/060614cb-d61b-4c81-8893-b9af3ca27960		Adrian Schiavini	71739522-c635-45d7-a8e9-6115b5615253	Mammalia	Cetartiodactyla	Camelidae	Lama	guanicoe	Guanaco		2018-05-04 11:31:05					1			false			CC-BY	false
2000531	SALTADERO 03/07/2018	05dabf9e-877b-4962-898c-66c8cc630752	LEGUAP 01 SALTADERO__2018-05-17__18-09-32(1).JPG	https://app.wildlifeinsights.org/download/2004947/data-files/05dabf9e-877b-4962-898c-66c8cc630752		Adrian Schiavini	7a3f5fb1-8e10-44c8-b040-d0672788540c	Mammalia	Carnivora	Canidae	Lycalopex	griseus	Argentine Gray Fox		2018-05-17 18:09:32					1			false			CC-BY	false
2000531	LEGUAP03 SOLDEVILA 03/24/2018	af5a6b18-3157-4f07-8ba1-6fd1703751f9	LEGUAP03 SOLDEVILA__2018-04-29__10-02-51(7).JPG	https://app.wildlifeinsights.org/download/2004947/data-files/af5a6b18-3157-4f07-8ba1-6fd1703751f9		Adrian Schiavini	aca65aaa-8c6d-4b69-94de-842b08b13bd6	Mammalia	Cetartiodactyla	Bovidae	Bos	taurus	Domestic Cattle		2018-04-29 10:02:51					2			false			CC-BY	false
2000531	1a500d9c-6e16-4d8e-9537-a16e159f781d	a6f8e5c8-0ae7-4f73-973b-a272e1da0855	5233f6e8-5117-41e1-ba0f-17929553117a.JPG	https://app.wildlifeinsights.org/download/2004947/data-files/a6f8e5c8-0ae7-4f73-973b-a272e1da0855		Emiliano Arona Ferreira	aca65aaa-8c6d-4b69-94de-842b08b13bd6	Mammalia	Cetartiodactyla	Bovidae	Bos	taurus	Domestic Cattle		2018-05-02 11:03:25					1			false			CC-BY	true
2000531	1a500d9c-6e16-4d8e-9537-a16e159f781d	43aeee63-a0e4-4096-9875-a7e4243b40dc	07d5d0a3-7a60-43f9-9b51-7da2f2b4ac43.JPG	https://app.wildlifeinsights.org/download/2004947/data-files/43aeee63-a0e4-4096-9875-a7e4243b40dc		Emiliano Arona Ferreira	aca65aaa-8c6d-4b69-94de-842b08b13bd6	Mammalia	Cetartiodactyla	Bovidae	Bos	taurus	Domestic Cattle		2018-04-13 19:06:11					1			false			CC-BY	true
2000531	INTER04 ELVIRAEMPOSTADA 03/06/2018	f6ae8a84-0466-438c-8a79-5fafd661701c	1852f4aa-8459-42ab-ad0b-f721f5f91d7d.JPG	https://app.wildlifeinsights.org/download/2004947/data-files/f6ae8a84-0466-438c-8a79-5fafd661701c		Adrian Schiavini	f1856211-cfb7-4a5b-9158-c0f72fd09ee6						Blank		2018-03-07 14:10:33					1			false			CC-BY	false
2000531	1a500d9c-6e16-4d8e-9537-a16e159f781d	7642e562-960b-4809-866e-f07457f846ef	e0cb939a-f829-4524-b4b6-5c06baae8a25.JPG	https://app.wildlifeinsights.org/download/2004947/data-files/7642e562-960b-4809-866e-f07457f846ef		Emiliano Arona Ferreira	aca65aaa-8c6d-4b69-94de-842b08b13bd6	Mammalia	Cetartiodactyla	Bovidae	Bos	taurus	Domestic Cattle		2018-05-10 09:55:09					2			false			CC-BY	true
2000531	Elvira 2H paso castor 08/05/2018	0f3da346-392c-4e52-bb2f-58a047bfea5c	ELVIRA 2H PSO CASTOR__2018-10-22__21-28-44(1).JPG	https://app.wildlifeinsights.org/download/2004947/data-files/0f3da346-392c-4e52-bb2f-58a047bfea5c		Emiliano Arona Ferreira	43320a08-bf31-49a5-8213-f032311c5765	Mammalia	Rodentia	Castoridae	Castor	canadensis	American Beaver		2018-10-22 21:28:44					1			false			CC-BY	false
2000531	LEGUAP03 SOLDEVILA 03/24/2018	6664d769-edd6-4bc8-a5b0-64a7dc9f26d3	LEGUAP03 SOLDEVILA__2018-06-28__11-10-18(6).JPG	https://app.wildlifeinsights.org/download/2004947/data-files/6664d769-edd6-4bc8-a5b0-64a7dc9f26d3		Adrian Schiavini	f1856211-cfb7-4a5b-9158-c0f72fd09ee6						Blank		2018-06-28 11:10:18					1			false			CC-BY	false
2000531	INTER04 ELVIRAEMPOSTADA 03/06/2018	30f9d627-9ecf-451c-bc07-56a6aaf62705	4b12463e-cffd-4db7-911f-09eff3000493.JPG	https://app.wildlifeinsights.org/download/2004947/data-files/30f9d627-9ecf-451c-bc07-56a6aaf62705		Emiliano Arona Ferreira	f1856211-cfb7-4a5b-9158-c0f72fd09ee6						Blank		2018-03-08 12:23:35					1			false			CC-BY	false
2000531	1a500d9c-6e16-4d8e-9537-a16e159f781d	8d5136bd-d64e-4c98-a160-2e37dffe9a10	9ec0e0f9-2089-49e8-bea1-ec4eb79866ef.JPG	https://app.wildlifeinsights.org/download/2004947/data-files/8d5136bd-d64e-4c98-a160-2e37dffe9a10		Emiliano Arona Ferreira	f2d233e3-80e3-433d-9687-e29ecc7a467a	Mammalia					Mammal		2018-04-21 08:52:22					1			false			CC-BY	true
2000531	LEGUAP03 SOLDEVILA 03/24/2018	a692a618-6f03-4e8b-9fa0-2cb0dcdd055d	LEGUAP03 SOLDEVILA__2018-04-15__09-55-47(5).JPG	https://app.wildlifeinsights.org/download/2004947/data-files/a692a618-6f03-4e8b-9fa0-2cb0dcdd055d		Adrian Schiavini	aca65aaa-8c6d-4b69-94de-842b08b13bd6	Mammalia	Cetartiodactyla	Bovidae	Bos	taurus	Domestic Cattle		2018-04-15 09:55:47					1			false			CC-BY	false
2000531	1a500d9c-6e16-4d8e-9537-a16e159f781d	7f799418-d040-44df-ad59-febcb5f5bdc5	65541375-4f70-499e-9d14-49efdafa1855.JPG	https://app.wildlifeinsights.org/download/2004947/data-files/7f799418-d040-44df-ad59-febcb5f5bdc5		Adrian Schiavini	0de8422e-f59d-4802-9e93-ab8559e43e55	Mammalia	Artiodactyla	Bovidae	Ovis	aries	Domestic Sheep		2018-04-12 12:59:26					3			false			CC-BY	true
2000531	SALTADERO 03/07/2018	2b26d96f-91a3-40da-a5f5-8cc65b7ad310	LEGUAP 01 SALTADERO__2018-05-13__17-10-45(2).JPG	https://app.wildlifeinsights.org/download/2004947/data-files/2b26d96f-91a3-40da-a5f5-8cc65b7ad310		Adrian Schiavini	7a3f5fb1-8e10-44c8-b040-d0672788540c	Mammalia	Carnivora	Canidae	Lycalopex	griseus	Argentine Gray Fox		2018-05-13 17:10:45					1			false			CC-BY	false
2000531	SALTADERO 03/07/2018	5425ec74-308c-40fd-b7d9-d66c85cb0939	LEGUAP 01 SALTADERO__2018-04-17__16-22-15(4).JPG	https://app.wildlifeinsights.org/download/2004947/data-files/5425ec74-308c-40fd-b7d9-d66c85cb0939		Adrian Schiavini	f1856211-cfb7-4a5b-9158-c0f72fd09ee6						Blank		2018-04-17 16:22:15					1			false			CC-BY	false
2000531	SALTADERO 03/07/2018	df81f3b3-a8ee-4f53-9537-4cfb7e2985ac	LEGUAP 01 SALTADERO__2018-05-04__11-23-09(3).JPG	https://app.wildlifeinsights.org/download/2004947/data-files/df81f3b3-a8ee-4f53-9537-4cfb7e2985ac		Adrian Schiavini	71739522-c635-45d7-a8e9-6115b5615253	Mammalia	Cetartiodactyla	Camelidae	Lama	guanicoe	Guanaco		2018-05-04 11:23:09					1			false			CC-BY	false
2000531	SALTADERO 03/07/2018	66ffa553-0d62-4d67-91a2-9b152fbf95df	LEGUAP 01 SALTADERO__2018-06-13__15-50-16(1).JPG	https://app.wildlifeinsights.org/download/2004947/data-files/66ffa553-0d62-4d67-91a2-9b152fbf95df		Adrian Schiavini	71739522-c635-45d7-a8e9-6115b5615253	Mammalia	Cetartiodactyla	Camelidae	Lama	guanicoe	Guanaco		2018-06-13 15:50:16					1			false			CC-BY	false
2000531	SALTADERO 03/07/2018	da76fabb-26bc-47a8-aeee-ab1d446e2cf8	LEGUAP 01 SALTADERO__2018-04-07__11-10-59(2).JPG	https://app.wildlifeinsights.org/download/2004947/data-files/da76fabb-26bc-47a8-aeee-ab1d446e2cf8		Adrian Schiavini	71739522-c635-45d7-a8e9-6115b5615253	Mammalia	Cetartiodactyla	Camelidae	Lama	guanicoe	Guanaco		2018-04-07 11:10:59					1			false			CC-BY	false
2000531	LEGUAP03 SOLDEVILA 03/24/2018	b5144885-b01c-4ce3-8e55-70edc3e730cf	LEGUAP03 SOLDEVILA__2018-04-29__10-42-07(1).JPG	https://app.wildlifeinsights.org/download/2004947/data-files/b5144885-b01c-4ce3-8e55-70edc3e730cf		Adrian Schiavini	aca65aaa-8c6d-4b69-94de-842b08b13bd6	Mammalia	Cetartiodactyla	Bovidae	Bos	taurus	Domestic Cattle		2018-04-29 10:42:07					2			false			CC-BY	false
2000531	1a500d9c-6e16-4d8e-9537-a16e159f781d	59423c26-2b3c-4c37-8210-cc0c865edcda	4382a61f-22d7-4c97-838e-c76dfbad6dc4.JPG	https://app.wildlifeinsights.org/download/2004947/data-files/59423c26-2b3c-4c37-8210-cc0c865edcda		Emiliano Arona Ferreira	3d80f1d6-b1df-4966-9ff4-94053c7a902a	Mammalia	Carnivora	Canidae	Canis	familiaris	Domestic Dog		2018-04-19 10:24:47					1	Protector		false			CC-BY	true
2000531	SALTADERO 03/07/2018	f9a84140-c1ba-48cf-85e3-bfd7d90809ce	LEGUAP 01 SALTADERO__2018-05-15__15-20-58(2).JPG	https://app.wildlifeinsights.org/download/2004947/data-files/f9a84140-c1ba-48cf-85e3-bfd7d90809ce		Adrian Schiavini	71739522-c635-45d7-a8e9-6115b5615253	Mammalia	Cetartiodactyla	Camelidae	Lama	guanicoe	Guanaco		2018-05-15 15:20:58					1			false			CC-BY	false
2000531	INTER04 ELVIRAEMPOSTADA 03/06/2018	f0641c3d-eabd-4dd8-84db-bade826a6d39	1264b0c6-6b83-404a-a1a5-9e224d41ee50.JPG	https://app.wildlifeinsights.org/download/2004947/data-files/f0641c3d-eabd-4dd8-84db-bade826a6d39		Adrian Schiavini	0de8422e-f59d-4802-9e93-ab8559e43e55	Mammalia	Artiodactyla	Bovidae	Ovis	aries	Domestic Sheep		2018-04-13 13:09:42					2			false			CC-BY	false
2000531	SALTADERO 03/07/2018	60313cc5-3b84-4b38-bcf6-84e5c67b6314	LEGUAP 01 SALTADERO__2018-03-08__15-03-07(4).JPG	https://app.wildlifeinsights.org/download/2004947/data-files/60313cc5-3b84-4b38-bcf6-84e5c67b6314		Adrian Schiavini	f1856211-cfb7-4a5b-9158-c0f72fd09ee6						Blank		2018-03-08 15:03:07					1			false			CC-BY	false
2000531	Elvira 2H paso castor 08/05/2018	434c1383-faf3-4efd-8d68-44365060b33a	ELVIRA 2H PSO CASTOR__2018-08-05__17-57-27(6).JPG	https://app.wildlifeinsights.org/download/2004947/data-files/434c1383-faf3-4efd-8d68-44365060b33a		Adrian Schiavini	7a3f5fb1-8e10-44c8-b040-d0672788540c	Mammalia	Carnivora	Canidae	Lycalopex	griseus	Argentine Gray Fox		2018-08-05 17:57:27					1			false			CC-BY	false
2000531	SALTADERO 03/07/2018	80deb451-98de-4bbb-8e32-c7a6a32b1144	LEGUAP 01 SALTADERO__2018-07-23__16-43-08(3).JPG	https://app.wildlifeinsights.org/download/2004947/data-files/80deb451-98de-4bbb-8e32-c7a6a32b1144		Adrian Schiavini	f1856211-cfb7-4a5b-9158-c0f72fd09ee6						Blank		2018-07-23 16:43:08					1			false			CC-BY	false
2000531	SALTADERO 03/07/2018	04b290fa-a081-4923-98b4-1273e6013739	LEGUAP 01 SALTADERO__2018-04-07__07-45-00(1).JPG	https://app.wildlifeinsights.org/download/2004947/data-files/04b290fa-a081-4923-98b4-1273e6013739		Adrian Schiavini	f1856211-cfb7-4a5b-9158-c0f72fd09ee6						Blank		2018-04-07 07:45:00					1			false			CC-BY	false
2000531	INTER01 TRAMPA	1b336d6b-5588-48ef-b2a9-54ec2f564dc5	INTER 01 TRAMPA__2018-06-04__10-34-17(2).JPG	https://app.wildlifeinsights.org/download/2004947/data-files/1b336d6b-5588-48ef-b2a9-54ec2f564dc5		Adrian Schiavini	f1856211-cfb7-4a5b-9158-c0f72fd09ee6						Blank		2018-06-04 10:34:17					1			false			CC-BY	false
2000531	SALTADERO 03/07/2018	83c022e0-00bc-4f4f-ab2b-19becf3f4c5d	LEGUAP 01 SALTADERO__2018-04-26__17-01-07(3).JPG	https://app.wildlifeinsights.org/download/2004947/data-files/83c022e0-00bc-4f4f-ab2b-19becf3f4c5d		Adrian Schiavini	f1856211-cfb7-4a5b-9158-c0f72fd09ee6						Blank		2018-04-26 17:01:07					1			false			CC-BY	false
2000531	LEGUAP03 SOLDEVILA 03/24/2018	c5e3bc77-f8d3-4fad-a45e-07c3c931278e	LEGUAP03 SOLDEVILA__2018-07-04__09-09-33(5).JPG	https://app.wildlifeinsights.org/download/2004947/data-files/c5e3bc77-f8d3-4fad-a45e-07c3c931278e		Adrian Schiavini	f1856211-cfb7-4a5b-9158-c0f72fd09ee6						Blank		2018-07-04 09:09:33					1			false			CC-BY	false
2000531	SALTADERO 03/07/2018	640fd574-7e47-4660-95f8-c5b85fcf5cbd	LEGUAP 01 SALTADERO__2018-05-22__00-30-33(2).JPG	https://app.wildlifeinsights.org/download/2004947/data-files/640fd574-7e47-4660-95f8-c5b85fcf5cbd		Adrian Schiavini	f1856211-cfb7-4a5b-9158-c0f72fd09ee6						Blank		2018-05-22 00:30:33					1			false			CC-BY	false
2000531	SALTADERO 03/07/2018	090698e8-f286-48bd-9730-29764bd4e30a	LEGUAP 01 SALTADERO__2018-04-08__07-59-31(3).JPG	https://app.wildlifeinsights.org/download/2004947/data-files/090698e8-f286-48bd-9730-29764bd4e30a		Adrian Schiavini	71739522-c635-45d7-a8e9-6115b5615253	Mammalia	Cetartiodactyla	Camelidae	Lama	guanicoe	Guanaco		2018-04-08 07:59:31					1			false			CC-BY	false
2000531	SALTADERO 03/07/2018	9a349dc5-7dd6-449a-b96f-54b3c63191de	LEGUAP 01 SALTADERO__2018-04-29__11-07-26(2).JPG	https://app.wildlifeinsights.org/download/2004947/data-files/9a349dc5-7dd6-449a-b96f-54b3c63191de		Adrian Schiavini	71739522-c635-45d7-a8e9-6115b5615253	Mammalia	Cetartiodactyla	Camelidae	Lama	guanicoe	Guanaco		2018-04-29 11:07:26					1			false			CC-BY	false
2000531	INTER01 TRAMPA	0d5d1653-07cc-40f9-88a4-d9880fe58961	INTER 01 TRAMPA__2018-04-10__11-21-55(1).JPG	https://app.wildlifeinsights.org/download/2004947/data-files/0d5d1653-07cc-40f9-88a4-d9880fe58961		Adrian Schiavini	7a3f5fb1-8e10-44c8-b040-d0672788540c	Mammalia	Carnivora	Canidae	Lycalopex	griseus	Argentine Gray Fox		2018-04-10 11:21:55					1			false			CC-BY	false
2000531	1a500d9c-6e16-4d8e-9537-a16e159f781d	3df5f2ec-3461-47a9-ae4f-0603728a9ea1	6bcab011-03b7-40a8-92a8-ac177eec9b28.JPG	https://app.wildlifeinsights.org/download/2004947/data-files/3df5f2ec-3461-47a9-ae4f-0603728a9ea1		Emiliano Arona Ferreira	aca65aaa-8c6d-4b69-94de-842b08b13bd6	Mammalia	Cetartiodactyla	Bovidae	Bos	taurus	Domestic Cattle		2018-04-16 08:47:04					3			false			CC-BY	true
2000531	1a500d9c-6e16-4d8e-9537-a16e159f781d	239b453d-4db6-48ba-86dc-5e7b2b206c68	4027b45e-7843-4d75-b0a0-c2ab8c3a69a6.JPG	https://app.wildlifeinsights.org/download/2004947/data-files/239b453d-4db6-48ba-86dc-5e7b2b206c68		Emiliano Arona Ferreira	aca65aaa-8c6d-4b69-94de-842b08b13bd6	Mammalia	Cetartiodactyla	Bovidae	Bos	taurus	Domestic Cattle		2018-05-10 12:37:08					1			false			CC-BY	true
2000531	1a500d9c-6e16-4d8e-9537-a16e159f781d	a20ea660-12c3-4cf0-8b28-fe3dc93d9362	3d646c31-fca0-4287-87d3-88c2d5ec3fd3.JPG	https://app.wildlifeinsights.org/download/2004947/data-files/a20ea660-12c3-4cf0-8b28-fe3dc93d9362		Emiliano Arona Ferreira	f1856211-cfb7-4a5b-9158-c0f72fd09ee6						Blank		2018-03-29 05:38:19					1			false			CC-BY	true
2000531	1a500d9c-6e16-4d8e-9537-a16e159f781d	c90d02ab-7d96-4b47-8133-29be108c0f43	0a49fced-275c-42e2-b9bb-5dc25308e290.JPG	https://app.wildlifeinsights.org/download/2004947/data-files/c90d02ab-7d96-4b47-8133-29be108c0f43		Emiliano Arona Ferreira	f1856211-cfb7-4a5b-9158-c0f72fd09ee6						Blank		2018-03-12 18:39:23					1			false			CC-BY	true
2000531	SALTADERO 03/07/2018	183742d6-f099-4943-b03f-dc4fe61024b7	LEGUAP 01 SALTADERO__2018-04-22__10-46-56(1).JPG	https://app.wildlifeinsights.org/download/2004947/data-files/183742d6-f099-4943-b03f-dc4fe61024b7		Adrian Schiavini	71739522-c635-45d7-a8e9-6115b5615253	Mammalia	Cetartiodactyla	Camelidae	Lama	guanicoe	Guanaco		2018-04-22 10:46:56					1			false			CC-BY	false
2000531	1a500d9c-6e16-4d8e-9537-a16e159f781d	f7f02791-51b5-4a7d-86b4-4054abdaa78f	ae2ad7db-3ccf-467e-b715-cb8f567eeacb.JPG	https://app.wildlifeinsights.org/download/2004947/data-files/f7f02791-51b5-4a7d-86b4-4054abdaa78f		Emiliano Arona Ferreira	aca65aaa-8c6d-4b69-94de-842b08b13bd6	Mammalia	Cetartiodactyla	Bovidae	Bos	taurus	Domestic Cattle		2018-04-13 16:47:00					1			false			CC-BY	true
2000531	SALTADERO 03/07/2018	66506293-d7ef-4293-b4a5-ec0a7d42246a	LEGUAP 01 SALTADERO__2018-05-10__12-16-07(4).JPG	https://app.wildlifeinsights.org/download/2004947/data-files/66506293-d7ef-4293-b4a5-ec0a7d42246a		Adrian Schiavini	71739522-c635-45d7-a8e9-6115b5615253	Mammalia	Cetartiodactyla	Camelidae	Lama	guanicoe	Guanaco		2018-05-10 12:16:07					1			false			CC-BY	false
2000531	SALTADERO 03/07/2018	fbe9ed73-761f-41f0-bc8b-3f9c851b6b16	LEGUAP 01 SALTADERO__2018-04-28__13-06-11(3).JPG	https://app.wildlifeinsights.org/download/2004947/data-files/fbe9ed73-761f-41f0-bc8b-3f9c851b6b16		Adrian Schiavini	f1856211-cfb7-4a5b-9158-c0f72fd09ee6						Blank		2018-04-28 13:06:11					1			false			CC-BY	false
2000531	INTER04 ELVIRAEMPOSTADA 03/06/2018	c47e50c8-29ca-42af-bde2-5f6e016a4a91	5eee3574-2303-4a1d-aa9f-ac34dce966b6.JPG	https://app.wildlifeinsights.org/download/2004947/data-files/c47e50c8-29ca-42af-bde2-5f6e016a4a91		Adrian Schiavini	f1856211-cfb7-4a5b-9158-c0f72fd09ee6						Blank		2018-03-07 15:14:38					1			false			CC-BY	false
2000531	1a500d9c-6e16-4d8e-9537-a16e159f781d	ca667534-fc40-4095-a9d0-b8e532d6f080	30347542-de7e-40df-a8ad-2c8b6e0207c8.JPG	https://app.wildlifeinsights.org/download/2004947/data-files/ca667534-fc40-4095-a9d0-b8e532d6f080		Adrian Schiavini	0de8422e-f59d-4802-9e93-ab8559e43e55	Mammalia	Artiodactyla	Bovidae	Ovis	aries	Domestic Sheep		2018-04-15 16:10:22					1			false			CC-BY	true
2000531	INTER04 ELVIRAEMPOSTADA 03/06/2018	4b95d7b5-78aa-4a32-8057-8ddc45618f5a	6ead9578-abb9-4a49-9fd3-fe59b8c7b542.JPG	https://app.wildlifeinsights.org/download/2004947/data-files/4b95d7b5-78aa-4a32-8057-8ddc45618f5a		Adrian Schiavini	0de8422e-f59d-4802-9e93-ab8559e43e55	Mammalia	Artiodactyla	Bovidae	Ovis	aries	Domestic Sheep		2018-04-18 09:09:06					1			false			CC-BY	false
2000531	Elvira 2H paso castor 08/05/2018	2b64aff5-6643-4150-8684-d349399784a4	ELVIRA 2H PSO CASTOR__2018-08-25__13-05-30(6).JPG	https://app.wildlifeinsights.org/download/2004947/data-files/2b64aff5-6643-4150-8684-d349399784a4		Emiliano Arona Ferreira	f1856211-cfb7-4a5b-9158-c0f72fd09ee6						Blank		2018-08-25 13:05:30					1			false			CC-BY	false
2000531	1a500d9c-6e16-4d8e-9537-a16e159f781d	f7ba0687-b2c3-46f7-b41e-a6d1d25865da	19163feb-f7b4-41f6-9d83-888ace9b8e7f.JPG	https://app.wildlifeinsights.org/download/2004947/data-files/f7ba0687-b2c3-46f7-b41e-a6d1d25865da		Emiliano Arona Ferreira	aca65aaa-8c6d-4b69-94de-842b08b13bd6	Mammalia	Cetartiodactyla	Bovidae	Bos	taurus	Domestic Cattle		2018-05-10 15:27:56					1			false			CC-BY	true
2000531	Elvira 2H paso castor 08/05/2018	2f9734ec-7c98-4efc-b184-e689592df9e5	ELVIRA 2H PSO CASTOR__2018-08-08__14-46-55(2).JPG	https://app.wildlifeinsights.org/download/2004947/data-files/2f9734ec-7c98-4efc-b184-e689592df9e5		Adrian Schiavini	7a3f5fb1-8e10-44c8-b040-d0672788540c	Mammalia	Carnivora	Canidae	Lycalopex	griseus	Argentine Gray Fox		2018-08-08 14:46:55					1			false			CC-BY	false
2000531	1a500d9c-6e16-4d8e-9537-a16e159f781d	916dd33d-cd54-4c5c-bb2c-c4ec0c80aad6	8bda693a-e6f3-40ce-a63f-050200360911.JPG	https://app.wildlifeinsights.org/download/2004947/data-files/916dd33d-cd54-4c5c-bb2c-c4ec0c80aad6		Adrian Schiavini	0de8422e-f59d-4802-9e93-ab8559e43e55	Mammalia	Artiodactyla	Bovidae	Ovis	aries	Domestic Sheep		2018-04-15 16:04:45					1			false			CC-BY	true
2000531	INTER01 TRAMPA	ff6b8fc2-f99d-4b96-b278-a81de9609c8c	INTER 01 TRAMPA__2018-03-11__17-16-06(3).JPG	https://app.wildlifeinsights.org/download/2004947/data-files/ff6b8fc2-f99d-4b96-b278-a81de9609c8c		Adrian Schiavini	7a3f5fb1-8e10-44c8-b040-d0672788540c	Mammalia	Carnivora	Canidae	Lycalopex	griseus	Argentine Gray Fox		2018-03-11 17:16:06					1			false			CC-BY	false
2000531	1a500d9c-6e16-4d8e-9537-a16e159f781d	b26f604e-b832-47fd-a4c6-2f0f38dbb206	12db6371-b408-4770-b2d7-cba65a9dd033.JPG	https://app.wildlifeinsights.org/download/2004947/data-files/b26f604e-b832-47fd-a4c6-2f0f38dbb206		Adrian Schiavini	0de8422e-f59d-4802-9e93-ab8559e43e55	Mammalia	Artiodactyla	Bovidae	Ovis	aries	Domestic Sheep		2018-04-12 13:31:24					1			false			CC-BY	true
2000531	INTER04 ELVIRAEMPOSTADA 03/06/2018	667b6fef-786e-4457-807d-f3bfcf320172	c945ec93-e485-4b2b-956c-d303a3e40554.JPG	https://app.wildlifeinsights.org/download/2004947/data-files/667b6fef-786e-4457-807d-f3bfcf320172		Adrian Schiavini	f1856211-cfb7-4a5b-9158-c0f72fd09ee6						Blank		2018-03-13 13:50:49					1			false			CC-BY	false
2000531	1a500d9c-6e16-4d8e-9537-a16e159f781d	3fc3f40e-80a6-4599-9b51-b93a975ba0a6	a9e728e1-ab65-4393-8d63-8ec657910a8b.JPG	https://app.wildlifeinsights.org/download/2004947/data-files/3fc3f40e-80a6-4599-9b51-b93a975ba0a6		Emiliano Arona Ferreira	f1856211-cfb7-4a5b-9158-c0f72fd09ee6						Blank		2018-04-12 11:52:31					1			false			CC-BY	true
2000531	SALTADERO 03/07/2018	ca9e23da-d80e-48d0-b743-9035439ea081	LEGUAP 01 SALTADERO__2018-04-09__18-28-29(1).JPG	https://app.wildlifeinsights.org/download/2004947/data-files/ca9e23da-d80e-48d0-b743-9035439ea081		Adrian Schiavini	f1856211-cfb7-4a5b-9158-c0f72fd09ee6						Blank		2018-04-09 18:28:29					1			false			CC-BY	false
2000531	SALTADERO 03/07/2018	418242ef-6565-464e-bfdd-c45c446912ce	LEGUAP 01 SALTADERO__2018-05-13__17-48-22(3).JPG	https://app.wildlifeinsights.org/download/2004947/data-files/418242ef-6565-464e-bfdd-c45c446912ce		Adrian Schiavini	71739522-c635-45d7-a8e9-6115b5615253	Mammalia	Cetartiodactyla	Camelidae	Lama	guanicoe	Guanaco		2018-05-13 17:48:22					1			false			CC-BY	false
2000531	1a500d9c-6e16-4d8e-9537-a16e159f781d	f86d370b-7c6f-438c-9546-2dc0ac56af0d	86a5960c-6000-4a81-b0c6-75dc19e64f42.JPG	https://app.wildlifeinsights.org/download/2004947/data-files/f86d370b-7c6f-438c-9546-2dc0ac56af0d		Emiliano Arona Ferreira	aca65aaa-8c6d-4b69-94de-842b08b13bd6	Mammalia	Cetartiodactyla	Bovidae	Bos	taurus	Domestic Cattle		2018-04-26 10:22:27					1			false			CC-BY	true
2000531	SALTADERO 03/07/2018	f5ee6539-e146-42fa-b710-34da2e1d43b1	LEGUAP 01 SALTADERO__2018-05-04__22-00-08(4).JPG	https://app.wildlifeinsights.org/download/2004947/data-files/f5ee6539-e146-42fa-b710-34da2e1d43b1		Adrian Schiavini	f1856211-cfb7-4a5b-9158-c0f72fd09ee6						Blank		2018-05-04 22:00:08					1			false			CC-BY	false
2000531	Elvira 2H paso castor 08/05/2018	38ce4e4f-06b7-4e44-b000-f831828743fb	ELVIRA 2H PSO CASTOR__2018-09-16__21-45-23(1).JPG	https://app.wildlifeinsights.org/download/2004947/data-files/38ce4e4f-06b7-4e44-b000-f831828743fb		Emiliano Arona Ferreira	7a3f5fb1-8e10-44c8-b040-d0672788540c	Mammalia	Carnivora	Canidae	Lycalopex	griseus	Argentine Gray Fox		2018-09-16 21:45:23					1			false			CC-BY	false
2000531	1a500d9c-6e16-4d8e-9537-a16e159f781d	d9f669e0-d215-4db7-a6f4-2b6d46a7496c	27569a84-9f4f-43cd-89d4-5f8d2ef0d159.JPG	https://app.wildlifeinsights.org/download/2004947/data-files/d9f669e0-d215-4db7-a6f4-2b6d46a7496c		Emiliano Arona Ferreira	f1856211-cfb7-4a5b-9158-c0f72fd09ee6						Blank		2018-04-25 14:42:52					1			false			CC-BY	true
2000531	1a500d9c-6e16-4d8e-9537-a16e159f781d	62e2310e-481c-4e13-a895-306242f03d3a	5a4e2bc5-363a-4838-8f72-4e7919ef72d5.JPG	https://app.wildlifeinsights.org/download/2004947/data-files/62e2310e-481c-4e13-a895-306242f03d3a		Emiliano Arona Ferreira	aca65aaa-8c6d-4b69-94de-842b08b13bd6	Mammalia	Cetartiodactyla	Bovidae	Bos	taurus	Domestic Cattle		2018-04-14 13:30:55					2			false			CC-BY	true
2000531	Elvira 2H paso castor 08/05/2018	515cb14c-be8f-46ac-88cc-60909059513e	ELVIRA 2H PSO CASTOR__2018-08-25__14-05-32(3).JPG	https://app.wildlifeinsights.org/download/2004947/data-files/515cb14c-be8f-46ac-88cc-60909059513e		Adrian Schiavini	f1856211-cfb7-4a5b-9158-c0f72fd09ee6						Blank		2018-08-25 14:05:32					1			false			CC-BY	false
2000531	Elvira 2H paso castor 08/05/2018	cde56343-4b02-4c8a-8930-9b33dd59c5af	ELVIRA 2H PSO CASTOR__2018-10-23__04-21-19(3).JPG	https://app.wildlifeinsights.org/download/2004947/data-files/cde56343-4b02-4c8a-8930-9b33dd59c5af		Adrian Schiavini	f1856211-cfb7-4a5b-9158-c0f72fd09ee6						Blank		2018-10-23 04:21:19					1			false			CC-BY	false
2000531	INTER04 ELVIRAEMPOSTADA 03/06/2018	7ef27395-8853-482d-bcd3-e39f302d9169	ffc67d45-21bc-434f-a305-1a29a0a6fb7e.JPG	https://app.wildlifeinsights.org/download/2004947/data-files/7ef27395-8853-482d-bcd3-e39f302d9169		Adrian Schiavini	0de8422e-f59d-4802-9e93-ab8559e43e55	Mammalia	Artiodactyla	Bovidae	Ovis	aries	Domestic Sheep		2018-04-17 10:23:57					4			false			CC-BY	false
2000531	LEGUAP03 SOLDEVILA 03/24/2018	2b1c8363-4b33-4613-9de2-dfdf4cfaa256	LEGUAP03 SOLDEVILA__2018-04-29__10-33-08(1).JPG	https://app.wildlifeinsights.org/download/2004947/data-files/2b1c8363-4b33-4613-9de2-dfdf4cfaa256		Adrian Schiavini	aca65aaa-8c6d-4b69-94de-842b08b13bd6	Mammalia	Cetartiodactyla	Bovidae	Bos	taurus	Domestic Cattle		2018-04-29 10:33:08					2			false			CC-BY	false
2000531	Elvira 2H paso castor 08/05/2018	0b485698-4ffd-402d-9d3b-ea64e973591b	ELVIRA 2H PSO CASTOR__2018-10-20__13-14-51(3).JPG	https://app.wildlifeinsights.org/download/2004947/data-files/0b485698-4ffd-402d-9d3b-ea64e973591b		Emiliano Arona Ferreira	f1856211-cfb7-4a5b-9158-c0f72fd09ee6						Blank		2018-10-20 13:14:51					1			false			CC-BY	false
2000531	LEGUAP03 SOLDEVILA 03/24/2018	95ba7524-8310-416b-9107-fcfd5bb4ead0	LEGUAP03 SOLDEVILA__2018-04-30__10-16-13(2).JPG	https://app.wildlifeinsights.org/download/2004947/data-files/95ba7524-8310-416b-9107-fcfd5bb4ead0		Adrian Schiavini	f1856211-cfb7-4a5b-9158-c0f72fd09ee6						Blank		2018-04-30 10:16:13					1			false			CC-BY	false
2000531	INTER01 TRAMPA	d20d2d51-6c39-48fb-bd64-404323933317	INTER 01 TRAMPA__2018-05-23__21-30-47(1).JPG	https://app.wildlifeinsights.org/download/2004947/data-files/d20d2d51-6c39-48fb-bd64-404323933317		Adrian Schiavini	f1856211-cfb7-4a5b-9158-c0f72fd09ee6						Blank		2018-05-23 21:30:47					1			false			CC-BY	false
2000531	Elvira 2H paso castor 08/05/2018	b21cbaa5-ff5e-4f01-909f-060f5d9c5a0d	ELVIRA 2H PSO CASTOR__2018-08-19__11-10-03(2).JPG	https://app.wildlifeinsights.org/download/2004947/data-files/b21cbaa5-ff5e-4f01-909f-060f5d9c5a0d		Adrian Schiavini	71739522-c635-45d7-a8e9-6115b5615253	Mammalia	Cetartiodactyla	Camelidae	Lama	guanicoe	Guanaco		2018-08-19 11:10:03					1			false			CC-BY	false
2000531	1a500d9c-6e16-4d8e-9537-a16e159f781d	ca32bf01-5dc1-4da9-9438-3530302e73ce	5c5b159a-eacb-4886-b2b5-5dce13d02d95.JPG	https://app.wildlifeinsights.org/download/2004947/data-files/ca32bf01-5dc1-4da9-9438-3530302e73ce		Emiliano Arona Ferreira	aca65aaa-8c6d-4b69-94de-842b08b13bd6	Mammalia	Cetartiodactyla	Bovidae	Bos	taurus	Domestic Cattle		2018-05-14 09:00:48					1			false			CC-BY	true
2000531	1a500d9c-6e16-4d8e-9537-a16e159f781d	0cbe60d6-7736-4249-af34-c8d3ed245bc2	658f93c9-90af-46b8-8502-87a42b1a20b4.JPG	https://app.wildlifeinsights.org/download/2004947/data-files/0cbe60d6-7736-4249-af34-c8d3ed245bc2		Emiliano Arona Ferreira	aca65aaa-8c6d-4b69-94de-842b08b13bd6	Mammalia	Cetartiodactyla	Bovidae	Bos	taurus	Domestic Cattle		2018-04-25 14:51:32					1			false			CC-BY	true
2000531	SALTADERO 03/07/2018	b4befe15-822d-4863-845b-1dc15108a8e9	LEGUAP 01 SALTADERO__2018-04-25__09-18-56(1).JPG	https://app.wildlifeinsights.org/download/2004947/data-files/b4befe15-822d-4863-845b-1dc15108a8e9		Adrian Schiavini	71739522-c635-45d7-a8e9-6115b5615253	Mammalia	Cetartiodactyla	Camelidae	Lama	guanicoe	Guanaco		2018-04-25 09:18:56					1			false			CC-BY	false
2000531	SALTADERO 03/07/2018	144237ec-8085-463b-b4e3-1969f37e821b	LEGUAP 01 SALTADERO__2018-05-04__10-42-05(2).JPG	https://app.wildlifeinsights.org/download/2004947/data-files/144237ec-8085-463b-b4e3-1969f37e821b		Adrian Schiavini	f1856211-cfb7-4a5b-9158-c0f72fd09ee6						Blank		2018-05-04 10:42:05					1			false			CC-BY	false
2000531	SALTADERO 03/07/2018	53119a58-9412-4fcc-9c27-269bdce30a07	LEGUAP 01 SALTADERO__2018-04-10__12-03-28(1).JPG	https://app.wildlifeinsights.org/download/2004947/data-files/53119a58-9412-4fcc-9c27-269bdce30a07		Adrian Schiavini	3d80f1d6-b1df-4966-9ff4-94053c7a902a	Mammalia	Carnivora	Canidae	Canis	familiaris	Domestic Dog		2018-04-10 12:03:28					1	Asilvestrado		false			CC-BY	false
2000531	SALTADERO 03/07/2018	6f367f96-fe39-4d39-9eb5-666c304e6307	LEGUAP 01 SALTADERO__2018-03-21__10-19-58(1).JPG	https://app.wildlifeinsights.org/download/2004947/data-files/6f367f96-fe39-4d39-9eb5-666c304e6307		Adrian Schiavini	71739522-c635-45d7-a8e9-6115b5615253	Mammalia	Cetartiodactyla	Camelidae	Lama	guanicoe	Guanaco		2018-03-21 10:19:58					2			false			CC-BY	false
2000531	SALTADERO 03/07/2018	f1ee5a3c-d5c5-48d8-b53a-4f97472d5384	LEGUAP 01 SALTADERO__2018-06-22__16-53-05(2).JPG	https://app.wildlifeinsights.org/download/2004947/data-files/f1ee5a3c-d5c5-48d8-b53a-4f97472d5384		Adrian Schiavini	71739522-c635-45d7-a8e9-6115b5615253	Mammalia	Cetartiodactyla	Camelidae	Lama	guanicoe	Guanaco		2018-06-22 16:53:05					1			false			CC-BY	false
2000531	SALTADERO 03/07/2018	47bdb74b-cbbd-470b-8c17-a9f772b13457	LEGUAP 01 SALTADERO__2018-04-07__11-19-47(2).JPG	https://app.wildlifeinsights.org/download/2004947/data-files/47bdb74b-cbbd-470b-8c17-a9f772b13457		Adrian Schiavini	71739522-c635-45d7-a8e9-6115b5615253	Mammalia	Cetartiodactyla	Camelidae	Lama	guanicoe	Guanaco		2018-04-07 11:19:47					1			false			CC-BY	false
2000531	INTER01 TRAMPA	bcc6e0f6-6aae-4bb7-9835-5dd8ad516427	INTER 01 TRAMPA__2018-03-11__17-16-08(4).JPG	https://app.wildlifeinsights.org/download/2004947/data-files/bcc6e0f6-6aae-4bb7-9835-5dd8ad516427		Adrian Schiavini	7a3f5fb1-8e10-44c8-b040-d0672788540c	Mammalia	Carnivora	Canidae	Lycalopex	griseus	Argentine Gray Fox		2018-03-11 17:16:08					1			false			CC-BY	false
2000531	SALTADERO 03/07/2018	1f947e42-d59a-42e3-a22b-7a6182c64b59	LEGUAP 01 SALTADERO__2018-05-05__22-01-36(4).JPG	https://app.wildlifeinsights.org/download/2004947/data-files/1f947e42-d59a-42e3-a22b-7a6182c64b59		Adrian Schiavini	7a3f5fb1-8e10-44c8-b040-d0672788540c	Mammalia	Carnivora	Canidae	Lycalopex	griseus	Argentine Gray Fox		2018-05-05 22:01:36					1			false			CC-BY	false
2000531	INTER04 ELVIRAEMPOSTADA 03/06/2018	74783835-cb46-40d9-8c0f-0f18143d5bd8	f35696c9-7642-46ca-a22c-76a4fe9e9df1.JPG	https://app.wildlifeinsights.org/download/2004947/data-files/74783835-cb46-40d9-8c0f-0f18143d5bd8		Adrian Schiavini	0de8422e-f59d-4802-9e93-ab8559e43e55	Mammalia	Artiodactyla	Bovidae	Ovis	aries	Domestic Sheep		2018-04-21 10:30:06					1			false			CC-BY	false
2000531	Elvira 2H paso castor 08/05/2018	24ac6f63-ebd0-43ec-89bc-ef26a1196c1f	ELVIRA 2H PSO CASTOR__2018-10-07__14-45-14(1).JPG	https://app.wildlifeinsights.org/download/2004947/data-files/24ac6f63-ebd0-43ec-89bc-ef26a1196c1f		Adrian Schiavini	f1856211-cfb7-4a5b-9158-c0f72fd09ee6						Blank		2018-10-07 14:45:14					1			false			CC-BY	false
2000531	1a500d9c-6e16-4d8e-9537-a16e159f781d	8f80302c-0424-4bd8-88f9-66a0115994f6	92acb31c-ec89-4fdb-a838-4cdc648c7cff.JPG	https://app.wildlifeinsights.org/download/2004947/data-files/8f80302c-0424-4bd8-88f9-66a0115994f6		Emiliano Arona Ferreira	aca65aaa-8c6d-4b69-94de-842b08b13bd6	Mammalia	Cetartiodactyla	Bovidae	Bos	taurus	Domestic Cattle		2018-04-14 16:36:01					1			false			CC-BY	true
2000531	1a500d9c-6e16-4d8e-9537-a16e159f781d	6eaed2ba-3404-4de1-8351-ede59ed7a3e1	7aafe466-3977-44dc-bd7e-45a0d3c1bb1e.JPG	https://app.wildlifeinsights.org/download/2004947/data-files/6eaed2ba-3404-4de1-8351-ede59ed7a3e1		Adrian Schiavini	0de8422e-f59d-4802-9e93-ab8559e43e55	Mammalia	Artiodactyla	Bovidae	Ovis	aries	Domestic Sheep		2018-04-18 16:05:34					1			false			CC-BY	true
2000531	LEGUAP03 SOLDEVILA 03/24/2018	d2336456-b87b-417f-9f01-fc1de4029660	LEGUAP03 SOLDEVILA__2018-04-29__11-07-26(1).JPG	https://app.wildlifeinsights.org/download/2004947/data-files/d2336456-b87b-417f-9f01-fc1de4029660		Adrian Schiavini	f1856211-cfb7-4a5b-9158-c0f72fd09ee6						Blank		2018-04-29 11:07:26					1			false			CC-BY	false
2000531	1a500d9c-6e16-4d8e-9537-a16e159f781d	5f411ae5-3bea-41a4-9753-8a6e4acd37e7	b790617c-9713-4828-b66e-f833a9d4f9b3.JPG	https://app.wildlifeinsights.org/download/2004947/data-files/5f411ae5-3bea-41a4-9753-8a6e4acd37e7		Emiliano Arona Ferreira	7a3f5fb1-8e10-44c8-b040-d0672788540c	Mammalia	Carnivora	Canidae	Lycalopex	griseus	Argentine Gray Fox		2018-04-20 23:01:55					1			false			CC-BY	true
2000531	SALTADERO 03/07/2018	76ac3751-32c6-4b64-96e7-e62ed68493cd	LEGUAP 01 SALTADERO__2018-06-20__06-58-36(4).JPG	https://app.wildlifeinsights.org/download/2004947/data-files/76ac3751-32c6-4b64-96e7-e62ed68493cd		Adrian Schiavini	f1856211-cfb7-4a5b-9158-c0f72fd09ee6						Blank		2018-06-20 06:58:36					1			false			CC-BY	false
2000531	SALTADERO 03/07/2018	c2acd7c2-5079-4001-aeae-4923e2fa3255	LEGUAP 01 SALTADERO__2018-04-07__07-57-37(4).JPG	https://app.wildlifeinsights.org/download/2004947/data-files/c2acd7c2-5079-4001-aeae-4923e2fa3255		Adrian Schiavini	f1856211-cfb7-4a5b-9158-c0f72fd09ee6						Blank		2018-04-07 07:57:37					1			false			CC-BY	false
2000531	1a500d9c-6e16-4d8e-9537-a16e159f781d	fb55b878-6956-49ef-82f8-afb9e1dd6c29	8f58ad60-ed64-4f36-83b9-5f1be0806847.JPG	https://app.wildlifeinsights.org/download/2004947/data-files/fb55b878-6956-49ef-82f8-afb9e1dd6c29		Adrian Schiavini	0de8422e-f59d-4802-9e93-ab8559e43e55	Mammalia	Artiodactyla	Bovidae	Ovis	aries	Domestic Sheep		2018-04-20 14:45:36					1			false			CC-BY	true
2000531	SALTADERO 03/07/2018	342282bf-f268-47b5-a3d8-5f09575d59f8	LEGUAP 01 SALTADERO__2018-03-27__08-45-35(3).JPG	https://app.wildlifeinsights.org/download/2004947/data-files/342282bf-f268-47b5-a3d8-5f09575d59f8		Adrian Schiavini	f8f200dd-08cf-4eab-b441-c122ca96fe5e	Aves	Falconiformes	Falconidae	Caracara	plancus	Southern Caracara		2018-03-27 08:45:35					4			false			CC-BY	false
2000531	1a500d9c-6e16-4d8e-9537-a16e159f781d	a8784306-08b3-4f6d-b537-2f9d775e4d56	5be6edaf-0224-433d-9998-4654e562d842.JPG	https://app.wildlifeinsights.org/download/2004947/data-files/a8784306-08b3-4f6d-b537-2f9d775e4d56		Emiliano Arona Ferreira	f1856211-cfb7-4a5b-9158-c0f72fd09ee6						Blank		2018-04-13 19:05:26					1			false			CC-BY	true
2000531	SALTADERO 03/07/2018	537f3e4e-14b6-46d2-a678-ed7aa335e457	LEGUAP 01 SALTADERO__2018-03-27__13-07-39(4).JPG	https://app.wildlifeinsights.org/download/2004947/data-files/537f3e4e-14b6-46d2-a678-ed7aa335e457		Adrian Schiavini	f8f200dd-08cf-4eab-b441-c122ca96fe5e	Aves	Falconiformes	Falconidae	Caracara	plancus	Southern Caracara		2018-03-27 13:07:39					8			false			CC-BY	false
2000531	SALTADERO 03/07/2018	907eeca0-8b0b-434c-82b3-d572ed09dc3a	LEGUAP 01 SALTADERO__2018-07-14__06-47-11(3).JPG	https://app.wildlifeinsights.org/download/2004947/data-files/907eeca0-8b0b-434c-82b3-d572ed09dc3a		Adrian Schiavini	f1856211-cfb7-4a5b-9158-c0f72fd09ee6						Blank		2018-07-14 06:47:11					1			false			CC-BY	false
2000531	1a500d9c-6e16-4d8e-9537-a16e159f781d	8bda7bbd-0da5-4340-886f-de22d93dd21b	320fdd95-aee2-4177-acbc-684860832d00.JPG	https://app.wildlifeinsights.org/download/2004947/data-files/8bda7bbd-0da5-4340-886f-de22d93dd21b		Emiliano Arona Ferreira	aca65aaa-8c6d-4b69-94de-842b08b13bd6	Mammalia	Cetartiodactyla	Bovidae	Bos	taurus	Domestic Cattle		2018-05-14 16:32:58					1			false			CC-BY	true
2000531	1a500d9c-6e16-4d8e-9537-a16e159f781d	8bc6796e-cde9-49f4-a50d-b6a246130514	12c06eb7-81c9-4f99-bc35-c356ed5fbdba.JPG	https://app.wildlifeinsights.org/download/2004947/data-files/8bc6796e-cde9-49f4-a50d-b6a246130514		Emiliano Arona Ferreira	aca65aaa-8c6d-4b69-94de-842b08b13bd6	Mammalia	Cetartiodactyla	Bovidae	Bos	taurus	Domestic Cattle		2018-04-14 13:38:36					1			false			CC-BY	true
2000531	Elvira 2H paso castor 08/05/2018	f9917b0f-0fc5-4ae7-86ec-00f406817376	ELVIRA 2H PSO CASTOR__2018-08-07__18-58-51(5).JPG	https://app.wildlifeinsights.org/download/2004947/data-files/f9917b0f-0fc5-4ae7-86ec-00f406817376		Adrian Schiavini	71739522-c635-45d7-a8e9-6115b5615253	Mammalia	Cetartiodactyla	Camelidae	Lama	guanicoe	Guanaco		2018-08-07 18:58:51					1			false			CC-BY	false
2000531	SALTADERO 03/07/2018	062f23bb-e924-4b83-82f1-d0fc04dd2db0	LEGUAP 01 SALTADERO__2018-03-08__19-57-38(3).JPG	https://app.wildlifeinsights.org/download/2004947/data-files/062f23bb-e924-4b83-82f1-d0fc04dd2db0		Adrian Schiavini	3d80f1d6-b1df-4966-9ff4-94053c7a902a	Mammalia	Carnivora	Canidae	Canis	familiaris	Domestic Dog		2018-03-08 19:57:38					1	Asilvestrado		false			CC-BY	false
2000531	SALTADERO 03/07/2018	0326aba4-0080-4cea-8624-1cbbf66e028d	LEGUAP 01 SALTADERO__2018-05-30__13-11-48(2).JPG	https://app.wildlifeinsights.org/download/2004947/data-files/0326aba4-0080-4cea-8624-1cbbf66e028d		Adrian Schiavini	71739522-c635-45d7-a8e9-6115b5615253	Mammalia	Cetartiodactyla	Camelidae	Lama	guanicoe	Guanaco		2018-05-30 13:11:48					1			false			CC-BY	false
2000531	INTER01 TRAMPA	9cffcf75-db90-4018-84ce-be1396c40f0a	INTER 01 TRAMPA__2018-06-23__17-26-08(2).JPG	https://app.wildlifeinsights.org/download/2004947/data-files/9cffcf75-db90-4018-84ce-be1396c40f0a		Adrian Schiavini	7a3f5fb1-8e10-44c8-b040-d0672788540c	Mammalia	Carnivora	Canidae	Lycalopex	griseus	Argentine Gray Fox		2018-06-23 17:26:08					1			false			CC-BY	false
2000531	SALTADERO 03/07/2018	1c40ba68-9506-4f25-a33a-ea99c6e7ef2c	LEGUAP 01 SALTADERO__2018-07-23__16-43-10(4).JPG	https://app.wildlifeinsights.org/download/2004947/data-files/1c40ba68-9506-4f25-a33a-ea99c6e7ef2c		Adrian Schiavini	f1856211-cfb7-4a5b-9158-c0f72fd09ee6						Blank		2018-07-23 16:43:10					1			false			CC-BY	false
2000531	LEGUAP03 SOLDEVILA 03/24/2018	c2ea94cf-0b9d-4f45-a27c-28781ec79068	LEGUAP03 SOLDEVILA__2018-06-28__11-48-33(9).JPG	https://app.wildlifeinsights.org/download/2004947/data-files/c2ea94cf-0b9d-4f45-a27c-28781ec79068		Adrian Schiavini	71739522-c635-45d7-a8e9-6115b5615253	Mammalia	Cetartiodactyla	Camelidae	Lama	guanicoe	Guanaco		2018-06-28 11:48:33					1			false			CC-BY	false
2000531	SALTADERO 03/07/2018	18b1e396-d5b6-4141-9af3-d29dc27681b3	LEGUAP 01 SALTADERO__2018-04-07__11-36-21(2).JPG	https://app.wildlifeinsights.org/download/2004947/data-files/18b1e396-d5b6-4141-9af3-d29dc27681b3		Adrian Schiavini	f1856211-cfb7-4a5b-9158-c0f72fd09ee6						Blank		2018-04-07 11:36:21					1			false			CC-BY	false
2000531	INTER01 TRAMPA	08553295-694e-4f7f-a376-488cbb0a0592	INTER 01 TRAMPA__2018-07-09__12-51-21(2).JPG	https://app.wildlifeinsights.org/download/2004947/data-files/08553295-694e-4f7f-a376-488cbb0a0592		Adrian Schiavini	f1856211-cfb7-4a5b-9158-c0f72fd09ee6						Blank		2018-07-09 12:51:21					1			false			CC-BY	false
2000531	1a500d9c-6e16-4d8e-9537-a16e159f781d	8ba64a9f-dc93-427c-a8c6-9239d70146c5	c305fba3-d78f-4df0-a5c5-8a60531b39a9.JPG	https://app.wildlifeinsights.org/download/2004947/data-files/8ba64a9f-dc93-427c-a8c6-9239d70146c5		Emiliano Arona Ferreira	aca65aaa-8c6d-4b69-94de-842b08b13bd6	Mammalia	Cetartiodactyla	Bovidae	Bos	taurus	Domestic Cattle		2018-04-09 13:00:16					1			false			CC-BY	true
2000531	INTER04 ELVIRAEMPOSTADA 03/06/2018	1e878ff0-4b30-4a2b-ae82-3be3a0964436	daa19ed0-2912-4101-bfd0-7f4efaa435a5.JPG	https://app.wildlifeinsights.org/download/2004947/data-files/1e878ff0-4b30-4a2b-ae82-3be3a0964436		Adrian Schiavini	7a3f5fb1-8e10-44c8-b040-d0672788540c	Mammalia	Carnivora	Canidae	Lycalopex	griseus	Argentine Gray Fox		2018-03-09 23:39:39					1			false			CC-BY	false
2000531	SALTADERO 03/07/2018	b834bb8a-2bb7-42fe-adb4-3a5c8c78ea75	LEGUAP 01 SALTADERO__2018-04-12__01-22-13(1).JPG	https://app.wildlifeinsights.org/download/2004947/data-files/b834bb8a-2bb7-42fe-adb4-3a5c8c78ea75		Adrian Schiavini	7a3f5fb1-8e10-44c8-b040-d0672788540c	Mammalia	Carnivora	Canidae	Lycalopex	griseus	Argentine Gray Fox		2018-04-12 01:22:13					2			false			CC-BY	false
2000531	SALTADERO 03/07/2018	08f1b666-42bb-4629-8deb-e6a7e2e99c98	LEGUAP 01 SALTADERO__2018-05-10__12-16-03(2).JPG	https://app.wildlifeinsights.org/download/2004947/data-files/08f1b666-42bb-4629-8deb-e6a7e2e99c98		Adrian Schiavini	f1856211-cfb7-4a5b-9158-c0f72fd09ee6						Blank		2018-05-10 12:16:03					1			false			CC-BY	false
2000531	SALTADERO 03/07/2018	c19881b6-f123-400c-b391-e3855c2ea186	LEGUAP 01 SALTADERO__2018-04-28__12-05-19(3).JPG	https://app.wildlifeinsights.org/download/2004947/data-files/c19881b6-f123-400c-b391-e3855c2ea186		Adrian Schiavini	3d80f1d6-b1df-4966-9ff4-94053c7a902a	Mammalia	Carnivora	Canidae	Canis	familiaris	Domestic Dog		2018-04-28 12:05:19					5	Trabajo		false			CC-BY	false
2000531	Elvira 2H paso castor 08/05/2018	51513c1a-ba08-444c-9cbc-da97c1212ff6	ELVIRA 2H PSO CASTOR__2018-10-08__11-44-01(1).JPG	https://app.wildlifeinsights.org/download/2004947/data-files/51513c1a-ba08-444c-9cbc-da97c1212ff6		Adrian Schiavini	f1856211-cfb7-4a5b-9158-c0f72fd09ee6						Blank		2018-10-08 11:44:01					1			false			CC-BY	false
2000531	Elvira 2H paso castor 08/05/2018	08d23927-ff9b-4a78-bd93-61ad8dced09f	ELVIRA 2H PSO CASTOR__2018-10-11__11-44-42(2).JPG	https://app.wildlifeinsights.org/download/2004947/data-files/08d23927-ff9b-4a78-bd93-61ad8dced09f		Adrian Schiavini	f1856211-cfb7-4a5b-9158-c0f72fd09ee6						Blank		2018-10-11 11:44:42					1			false			CC-BY	false
2000531	1a500d9c-6e16-4d8e-9537-a16e159f781d	83f0124b-19e2-470c-8f63-08073d00447e	bd9ee6c3-ab7f-4d27-8e8e-b4fafdf4e79e.JPG	https://app.wildlifeinsights.org/download/2004947/data-files/83f0124b-19e2-470c-8f63-08073d00447e		Emiliano Arona Ferreira	aca65aaa-8c6d-4b69-94de-842b08b13bd6	Mammalia	Cetartiodactyla	Bovidae	Bos	taurus	Domestic Cattle		2018-05-05 09:03:39					1			false			CC-BY	true
2000531	SALTADERO 03/07/2018	d8fb0175-e5a8-4699-ba5e-be6ca1d6e6bc	LEGUAP 01 SALTADERO__2018-04-12__00-17-56(4).JPG	https://app.wildlifeinsights.org/download/2004947/data-files/d8fb0175-e5a8-4699-ba5e-be6ca1d6e6bc		Adrian Schiavini	f1856211-cfb7-4a5b-9158-c0f72fd09ee6						Blank		2018-04-12 00:17:56					1			false			CC-BY	false
2000531	1a500d9c-6e16-4d8e-9537-a16e159f781d	460ff9e0-b136-4e65-96cb-69a04ca7b76e	504cf2c1-2801-4da3-a7ae-b633d8286c79.JPG	https://app.wildlifeinsights.org/download/2004947/data-files/460ff9e0-b136-4e65-96cb-69a04ca7b76e		Emiliano Arona Ferreira	7a3f5fb1-8e10-44c8-b040-d0672788540c	Mammalia	Carnivora	Canidae	Lycalopex	griseus	Argentine Gray Fox		2018-03-07 09:10:47					1			false			CC-BY	true
2000531	SALTADERO 03/07/2018	995a8374-e2a0-4921-ae86-56077fe23f3c	LEGUAP 01 SALTADERO__2018-05-01__18-32-46(4).JPG	https://app.wildlifeinsights.org/download/2004947/data-files/995a8374-e2a0-4921-ae86-56077fe23f3c		Adrian Schiavini	71739522-c635-45d7-a8e9-6115b5615253	Mammalia	Cetartiodactyla	Camelidae	Lama	guanicoe	Guanaco		2018-05-01 18:32:46					1			false			CC-BY	false
2000531	Elvira 2H paso castor 08/05/2018	109819c5-4afe-43fe-8ebc-6cf076767017	ELVIRA 2H PSO CASTOR__2018-08-25__14-09-02(2).JPG	https://app.wildlifeinsights.org/download/2004947/data-files/109819c5-4afe-43fe-8ebc-6cf076767017		Adrian Schiavini	71739522-c635-45d7-a8e9-6115b5615253	Mammalia	Cetartiodactyla	Camelidae	Lama	guanicoe	Guanaco		2018-08-25 14:09:02					1			false			CC-BY	false
2000531	LEGUAP03 SOLDEVILA 03/24/2018	9a7bef42-6b00-4bdb-a02c-5feeb147ee16	LEGUAP03 SOLDEVILA__2018-04-29__11-07-47(5).JPG	https://app.wildlifeinsights.org/download/2004947/data-files/9a7bef42-6b00-4bdb-a02c-5feeb147ee16		Adrian Schiavini	aca65aaa-8c6d-4b69-94de-842b08b13bd6	Mammalia	Cetartiodactyla	Bovidae	Bos	taurus	Domestic Cattle		2018-04-29 11:07:47					1			false			CC-BY	false
2000531	LEGUAP03 SOLDEVILA 03/24/2018	8e87ad95-904c-4d58-bf6c-674038f3dee6	LEGUAP03 SOLDEVILA__2018-06-26__11-30-24(2).JPG	https://app.wildlifeinsights.org/download/2004947/data-files/8e87ad95-904c-4d58-bf6c-674038f3dee6		Adrian Schiavini	71739522-c635-45d7-a8e9-6115b5615253	Mammalia	Cetartiodactyla	Camelidae	Lama	guanicoe	Guanaco		2018-06-26 11:30:24					1			false			CC-BY	false
2000531	INTER04 ELVIRAEMPOSTADA 03/06/2018	53a302f6-b328-4b5c-816b-270d04a3fcde	6ab4df8e-d857-4255-8b3b-ec885e54be01.JPG	https://app.wildlifeinsights.org/download/2004947/data-files/53a302f6-b328-4b5c-816b-270d04a3fcde		Adrian Schiavini	f1856211-cfb7-4a5b-9158-c0f72fd09ee6						Blank		2018-03-08 15:28:56					1			false			CC-BY	false
2000531	SALTADERO 03/07/2018	4881dc17-d3c5-4609-8c10-c82352f6ab3f	LEGUAP 01 SALTADERO__2018-03-17__11-26-11(1).JPG	https://app.wildlifeinsights.org/download/2004947/data-files/4881dc17-d3c5-4609-8c10-c82352f6ab3f		Adrian Schiavini	71739522-c635-45d7-a8e9-6115b5615253	Mammalia	Cetartiodactyla	Camelidae	Lama	guanicoe	Guanaco		2018-03-17 11:26:11					1			false			CC-BY	false
2000531	Elvira 2H paso castor 08/05/2018	6f283dbd-e56d-424e-a997-4caa41f3d8e7	ELVIRA 2H PSO CASTOR__2018-10-13__12-00-34(1).JPG	https://app.wildlifeinsights.org/download/2004947/data-files/6f283dbd-e56d-424e-a997-4caa41f3d8e7		Adrian Schiavini	f1856211-cfb7-4a5b-9158-c0f72fd09ee6						Blank		2018-10-13 12:00:34					1			false			CC-BY	false
2000531	1a500d9c-6e16-4d8e-9537-a16e159f781d	2136ed44-e159-4521-9561-ef5f4eec7681	3e7d9fd1-26db-45b0-9ba3-94e44a58ff20.JPG	https://app.wildlifeinsights.org/download/2004947/data-files/2136ed44-e159-4521-9561-ef5f4eec7681		Emiliano Arona Ferreira	f2d233e3-80e3-433d-9687-e29ecc7a467a	Mammalia					Mammal		2018-04-16 08:48:07					1			false			CC-BY	true
2000531	INTER04 ELVIRAEMPOSTADA 03/06/2018	49e832b4-5f05-4fcf-acd4-edaad172fa1a	6c8b50e2-32f0-401b-95fd-95c6739191c6.JPG	https://app.wildlifeinsights.org/download/2004947/data-files/49e832b4-5f05-4fcf-acd4-edaad172fa1a		Adrian Schiavini	0de8422e-f59d-4802-9e93-ab8559e43e55	Mammalia	Artiodactyla	Bovidae	Ovis	aries	Domestic Sheep		2018-04-14 13:47:14					1			false			CC-BY	false
2000531	1a500d9c-6e16-4d8e-9537-a16e159f781d	fbddde37-dc29-42ab-b1db-f4e131a6bc19	770d231c-5d8f-474c-b8b8-778e19098597.JPG	https://app.wildlifeinsights.org/download/2004947/data-files/fbddde37-dc29-42ab-b1db-f4e131a6bc19		Emiliano Arona Ferreira	7a3f5fb1-8e10-44c8-b040-d0672788540c	Mammalia	Carnivora	Canidae	Lycalopex	griseus	Argentine Gray Fox		2018-04-20 23:01:54					1			false			CC-BY	true
2000531	1a500d9c-6e16-4d8e-9537-a16e159f781d	3e00a0d1-fbf1-46ca-834d-1d5714199617	bf45b113-8dfb-49df-95d5-271762d3cfb6.JPG	https://app.wildlifeinsights.org/download/2004947/data-files/3e00a0d1-fbf1-46ca-834d-1d5714199617		Adrian Schiavini	0de8422e-f59d-4802-9e93-ab8559e43e55	Mammalia	Artiodactyla	Bovidae	Ovis	aries	Domestic Sheep		2018-04-18 16:04:32					1			false			CC-BY	true
2000531	Elvira 2H paso castor 08/05/2018	5764f696-b5c3-4244-9d24-a11c6a337512	ELVIRA 2H PSO CASTOR__2018-08-14__15-05-26(1).JPG	https://app.wildlifeinsights.org/download/2004947/data-files/5764f696-b5c3-4244-9d24-a11c6a337512		Adrian Schiavini	7a3f5fb1-8e10-44c8-b040-d0672788540c	Mammalia	Carnivora	Canidae	Lycalopex	griseus	Argentine Gray Fox		2018-08-14 15:05:26					1			false			CC-BY	false
2000531	Elvira 2H paso castor 08/05/2018	49cb4edf-e7aa-40fb-a2d2-51501ac671a2	ELVIRA 2H PSO CASTOR__2018-10-13__12-57-26(1).JPG	https://app.wildlifeinsights.org/download/2004947/data-files/49cb4edf-e7aa-40fb-a2d2-51501ac671a2		Adrian Schiavini	f1856211-cfb7-4a5b-9158-c0f72fd09ee6						Blank		2018-10-13 12:57:26					1			false			CC-BY	false
2000531	LEGUAP03 SOLDEVILA 03/24/2018	5ca19e7b-3542-4d39-97e7-acc140b82873	LEGUAP03 SOLDEVILA__2018-04-15__09-49-52(1).JPG	https://app.wildlifeinsights.org/download/2004947/data-files/5ca19e7b-3542-4d39-97e7-acc140b82873		Adrian Schiavini	aca65aaa-8c6d-4b69-94de-842b08b13bd6	Mammalia	Cetartiodactyla	Bovidae	Bos	taurus	Domestic Cattle		2018-04-15 09:49:52					1			false			CC-BY	false
2000531	Elvira 2H paso castor 08/05/2018	e8a40d80-ee33-4871-9476-f5c6d611686e	ELVIRA 2H PSO CASTOR__2018-08-16__13-44-01(1).JPG	https://app.wildlifeinsights.org/download/2004947/data-files/e8a40d80-ee33-4871-9476-f5c6d611686e		Adrian Schiavini	71739522-c635-45d7-a8e9-6115b5615253	Mammalia	Cetartiodactyla	Camelidae	Lama	guanicoe	Guanaco		2018-08-16 13:44:01					3			false			CC-BY	false
2000531	INTER01 TRAMPA	a9400489-5250-4fac-ac58-2aaddd4a3a5c	INTER 01 TRAMPA__2018-05-04__17-46-09(2).JPG	https://app.wildlifeinsights.org/download/2004947/data-files/a9400489-5250-4fac-ac58-2aaddd4a3a5c		Adrian Schiavini	aca65aaa-8c6d-4b69-94de-842b08b13bd6	Mammalia	Cetartiodactyla	Bovidae	Bos	taurus	Domestic Cattle		2018-05-04 17:46:09					2			false			CC-BY	false
2000531	INTER01 TRAMPA	1c1562a5-285c-49d8-ab97-65e8f90508c9	INTER 01 TRAMPA__2018-06-27__15-37-20(2).JPG	https://app.wildlifeinsights.org/download/2004947/data-files/1c1562a5-285c-49d8-ab97-65e8f90508c9		Adrian Schiavini	71739522-c635-45d7-a8e9-6115b5615253	Mammalia	Cetartiodactyla	Camelidae	Lama	guanicoe	Guanaco		2018-06-27 15:37:20					1			false			CC-BY	false
2000531	1a500d9c-6e16-4d8e-9537-a16e159f781d	3f2c4315-2419-45f7-99bf-73cba77debbd	4e68bf44-b411-45c1-9015-6c9009f0d71c.JPG	https://app.wildlifeinsights.org/download/2004947/data-files/3f2c4315-2419-45f7-99bf-73cba77debbd		Emiliano Arona Ferreira	7a3f5fb1-8e10-44c8-b040-d0672788540c	Mammalia	Carnivora	Canidae	Lycalopex	griseus	Argentine Gray Fox		2018-03-30 03:06:59					1			false			CC-BY	true
2000531	INTER01 TRAMPA	6cef58b0-dac5-4643-b37d-e59c6e220040	INTER 01 TRAMPA__2018-06-05__10-46-59(3).JPG	https://app.wildlifeinsights.org/download/2004947/data-files/6cef58b0-dac5-4643-b37d-e59c6e220040		Adrian Schiavini	aca65aaa-8c6d-4b69-94de-842b08b13bd6	Mammalia	Cetartiodactyla	Bovidae	Bos	taurus	Domestic Cattle		2018-06-05 10:46:59					1			false			CC-BY	false
2000531	SALTADERO 03/07/2018	436840ac-1883-4096-a8da-9adfae629018	LEGUAP 01 SALTADERO__2018-05-19__15-09-43(3).JPG	https://app.wildlifeinsights.org/download/2004947/data-files/436840ac-1883-4096-a8da-9adfae629018		Adrian Schiavini	f1856211-cfb7-4a5b-9158-c0f72fd09ee6						Blank		2018-05-19 15:09:43					1			false			CC-BY	false
2000531	Elvira 2H paso castor 08/05/2018	7a7640c1-791f-4e19-8238-b72fc9529c53	ELVIRA 2H PSO CASTOR__2018-10-18__20-29-18(1).JPG	https://app.wildlifeinsights.org/download/2004947/data-files/7a7640c1-791f-4e19-8238-b72fc9529c53		Emiliano Arona Ferreira	43320a08-bf31-49a5-8213-f032311c5765	Mammalia	Rodentia	Castoridae	Castor	canadensis	American Beaver		2018-10-18 20:29:18					1			false			CC-BY	false
2000531	SALTADERO 03/07/2018	537f3e4e-14b6-46d2-a678-ed7aa335e457	LEGUAP 01 SALTADERO__2018-03-27__13-07-39(4).JPG	https://app.wildlifeinsights.org/download/2004947/data-files/537f3e4e-14b6-46d2-a678-ed7aa335e457		Adrian Schiavini	a40973b6-d1d1-4552-ab07-7402f3219fe2	Aves	Cathartiformes	Cathartidae	Vultur	gryphus	Andean Condor		2018-03-27 13:07:39					2			false			CC-BY	false
2000531	1a500d9c-6e16-4d8e-9537-a16e159f781d	025eb41a-28c9-4365-8487-10436617de9d	396536a7-a27d-4458-9e5f-a193b63cd403.JPG	https://app.wildlifeinsights.org/download/2004947/data-files/025eb41a-28c9-4365-8487-10436617de9d		Adrian Schiavini	0de8422e-f59d-4802-9e93-ab8559e43e55	Mammalia	Artiodactyla	Bovidae	Ovis	aries	Domestic Sheep		2018-04-12 12:27:19					1			false			CC-BY	true
2000531	INTER01 TRAMPA	0109b900-cccd-48e0-a959-cea9362f11be	INTER 01 TRAMPA__2018-04-04__06-27-25(1).JPG	https://app.wildlifeinsights.org/download/2004947/data-files/0109b900-cccd-48e0-a959-cea9362f11be		Adrian Schiavini	3d80f1d6-b1df-4966-9ff4-94053c7a902a	Mammalia	Carnivora	Canidae	Canis	familiaris	Domestic Dog		2018-04-04 06:27:25					4			false			CC-BY	false
2000531	1a500d9c-6e16-4d8e-9537-a16e159f781d	2b700f88-4da5-44e0-bd36-fafa3053fc75	b02bf498-7fb3-49dd-b698-cf2d1cec256c.JPG	https://app.wildlifeinsights.org/download/2004947/data-files/2b700f88-4da5-44e0-bd36-fafa3053fc75		Emiliano Arona Ferreira	aca65aaa-8c6d-4b69-94de-842b08b13bd6	Mammalia	Cetartiodactyla	Bovidae	Bos	taurus	Domestic Cattle		2018-05-02 08:55:30					1			false			CC-BY	true
2000531	INTER04 ELVIRAEMPOSTADA 03/06/2018	e2f6a04c-cf75-4970-9283-60ecd83299f5	3aed2dee-c9f1-405c-9397-bcb9c34b3e4c.JPG	https://app.wildlifeinsights.org/download/2004947/data-files/e2f6a04c-cf75-4970-9283-60ecd83299f5		Adrian Schiavini	0de8422e-f59d-4802-9e93-ab8559e43e55	Mammalia	Artiodactyla	Bovidae	Ovis	aries	Domestic Sheep		2018-04-21 14:58:40					1			false			CC-BY	false
2000531	1a500d9c-6e16-4d8e-9537-a16e159f781d	9669513c-d958-4648-969c-28f02d4f3f6f	d35251c9-87ff-49d2-83a8-5719ce2b1109.JPG	https://app.wildlifeinsights.org/download/2004947/data-files/9669513c-d958-4648-969c-28f02d4f3f6f		Emiliano Arona Ferreira	aca65aaa-8c6d-4b69-94de-842b08b13bd6	Mammalia	Cetartiodactyla	Bovidae	Bos	taurus	Domestic Cattle		2018-04-25 12:37:06					1			false			CC-BY	true
2000531	INTER04 ELVIRAEMPOSTADA 03/06/2018	967a719a-9b7f-4206-a69e-ca21d32e8735	5323bcb2-c22c-40ac-9736-c13295b7f400.JPG	https://app.wildlifeinsights.org/download/2004947/data-files/967a719a-9b7f-4206-a69e-ca21d32e8735		Adrian Schiavini	f1856211-cfb7-4a5b-9158-c0f72fd09ee6						Blank		2018-03-13 14:58:15					1			false			CC-BY	false
2000531	LEGUAP03 SOLDEVILA 03/24/2018	763bde6c-4ddb-42bb-ae05-d78ede6f2163	LEGUAP03 SOLDEVILA__2018-06-28__11-44-34(7).JPG	https://app.wildlifeinsights.org/download/2004947/data-files/763bde6c-4ddb-42bb-ae05-d78ede6f2163		Adrian Schiavini	f1856211-cfb7-4a5b-9158-c0f72fd09ee6						Blank		2018-06-28 11:44:34					1			false			CC-BY	false
2000531	Elvira 2H paso castor 08/05/2018	4e4d1d5c-09a4-4a80-9e0d-e129b2aef296	ELVIRA 2H PSO CASTOR__2018-09-05__16-07-48(1).JPG	https://app.wildlifeinsights.org/download/2004947/data-files/4e4d1d5c-09a4-4a80-9e0d-e129b2aef296		Emiliano Arona Ferreira	71739522-c635-45d7-a8e9-6115b5615253	Mammalia	Cetartiodactyla	Camelidae	Lama	guanicoe	Guanaco		2018-09-05 16:07:48					1			false			CC-BY	false
2000531	LEGUAP03 SOLDEVILA 03/24/2018	3353d592-8e79-4bbb-b8a4-583a022faec1	LEGUAP03 SOLDEVILA__2018-06-22__15-37-15(2).JPG	https://app.wildlifeinsights.org/download/2004947/data-files/3353d592-8e79-4bbb-b8a4-583a022faec1		Adrian Schiavini	71739522-c635-45d7-a8e9-6115b5615253	Mammalia	Cetartiodactyla	Camelidae	Lama	guanicoe	Guanaco		2018-06-22 15:37:15					1			false			CC-BY	false
2000531	SALTADERO 03/07/2018	0e6cc593-141f-4610-9440-f5a08b40d994	LEGUAP 01 SALTADERO__2018-03-27__04-46-19(4).JPG	https://app.wildlifeinsights.org/download/2004947/data-files/0e6cc593-141f-4610-9440-f5a08b40d994		Adrian Schiavini	f1856211-cfb7-4a5b-9158-c0f72fd09ee6						Blank		2018-03-27 04:46:19					1			false			CC-BY	false
2000531	SALTADERO 03/07/2018	9a75aaf9-7cba-4cf2-94db-3f6279dac8c4	LEGUAP 01 SALTADERO__2018-04-01__23-26-13(2).JPG	https://app.wildlifeinsights.org/download/2004947/data-files/9a75aaf9-7cba-4cf2-94db-3f6279dac8c4		Adrian Schiavini	f1856211-cfb7-4a5b-9158-c0f72fd09ee6						Blank		2018-04-01 23:26:13					1			false			CC-BY	false
2000531	SALTADERO 03/07/2018	26950476-db91-4641-8e46-bda4444e0dbf	LEGUAP 01 SALTADERO__2018-05-02__00-30-06(3).JPG	https://app.wildlifeinsights.org/download/2004947/data-files/26950476-db91-4641-8e46-bda4444e0dbf		Adrian Schiavini	7a3f5fb1-8e10-44c8-b040-d0672788540c	Mammalia	Carnivora	Canidae	Lycalopex	griseus	Argentine Gray Fox		2018-05-02 00:30:06					1			false			CC-BY	false
2000531	Elvira 2H paso castor 08/05/2018	906883cb-7f86-4320-b213-3d1cc108084e	ELVIRA 2H PSO CASTOR__2018-10-24__23-36-21(1).JPG	https://app.wildlifeinsights.org/download/2004947/data-files/906883cb-7f86-4320-b213-3d1cc108084e		Emiliano Arona Ferreira	43320a08-bf31-49a5-8213-f032311c5765	Mammalia	Rodentia	Castoridae	Castor	canadensis	American Beaver		2018-10-24 23:36:21					1			false			CC-BY	false
2000531	1a500d9c-6e16-4d8e-9537-a16e159f781d	dff206f9-1281-408e-90b5-151c809f2a0b	707371ad-3f4e-48fa-8661-28eb0aba8beb.JPG	https://app.wildlifeinsights.org/download/2004947/data-files/dff206f9-1281-408e-90b5-151c809f2a0b		Emiliano Arona Ferreira	aca65aaa-8c6d-4b69-94de-842b08b13bd6	Mammalia	Cetartiodactyla	Bovidae	Bos	taurus	Domestic Cattle		2018-04-10 15:30:25					1			false			CC-BY	true
2000531	1a500d9c-6e16-4d8e-9537-a16e159f781d	b7c2f1f1-d6fc-4066-bb09-598e4211ef3b	245e4927-7148-4504-9c2b-9387eb65828f.JPG	https://app.wildlifeinsights.org/download/2004947/data-files/b7c2f1f1-d6fc-4066-bb09-598e4211ef3b		Emiliano Arona Ferreira	aca65aaa-8c6d-4b69-94de-842b08b13bd6	Mammalia	Cetartiodactyla	Bovidae	Bos	taurus	Domestic Cattle		2018-04-10 15:27:41					1			false			CC-BY	true
2000531	1a500d9c-6e16-4d8e-9537-a16e159f781d	bc8fdbb5-8451-4131-ac28-6b975e9ac78a	ea473108-4208-48f1-b056-5416d7eea7c7.JPG	https://app.wildlifeinsights.org/download/2004947/data-files/bc8fdbb5-8451-4131-ac28-6b975e9ac78a		Emiliano Arona Ferreira	aca65aaa-8c6d-4b69-94de-842b08b13bd6	Mammalia	Cetartiodactyla	Bovidae	Bos	taurus	Domestic Cattle		2018-05-10 09:52:38					1			false			CC-BY	true
2000531	SALTADERO 03/07/2018	bf94d5c5-3b7d-4867-8ac7-6046e7fc94b1	LEGUAP 01 SALTADERO__2018-04-28__14-44-27(2).JPG	https://app.wildlifeinsights.org/download/2004947/data-files/bf94d5c5-3b7d-4867-8ac7-6046e7fc94b1		Adrian Schiavini	71739522-c635-45d7-a8e9-6115b5615253	Mammalia	Cetartiodactyla	Camelidae	Lama	guanicoe	Guanaco		2018-04-28 14:44:27					1			false			CC-BY	false
2000531	SALTADERO 03/07/2018		LEGUAP 01 SALTADERO__2018-04-30__17-47-47(3).JPG			Adrian Schiavini	990ae9dd-7a59-4344-afcb-1b7b21368000	Mammalia	Primates	Hominidae	Homo	sapiens	Human		2018-04-30 17:47:47					1			false			CC-BY	false
2000531	1a500d9c-6e16-4d8e-9537-a16e159f781d	af2bbaa8-3c42-4853-9b7f-975d7b5f7b0a	5b8bec80-e94e-4658-9bde-e51e7e032e39.JPG	https://app.wildlifeinsights.org/download/2004947/data-files/af2bbaa8-3c42-4853-9b7f-975d7b5f7b0a		Emiliano Arona Ferreira	aca65aaa-8c6d-4b69-94de-842b08b13bd6	Mammalia	Cetartiodactyla	Bovidae	Bos	taurus	Domestic Cattle		2018-04-16 08:54:27					2			false			CC-BY	true
2000531	LEGUAP03 SOLDEVILA 03/24/2018	44667327-1b62-468c-ad96-5aa6bbe2bcfa	LEGUAP03 SOLDEVILA__2018-04-29__10-49-22(6).JPG	https://app.wildlifeinsights.org/download/2004947/data-files/44667327-1b62-468c-ad96-5aa6bbe2bcfa		Adrian Schiavini	aca65aaa-8c6d-4b69-94de-842b08b13bd6	Mammalia	Cetartiodactyla	Bovidae	Bos	taurus	Domestic Cattle		2018-04-29 10:49:22					2			false			CC-BY	false
2000531	SALTADERO 03/07/2018	d51c5e02-b8f4-4db8-869a-7b6d62ecaa37	LEGUAP 01 SALTADERO__2018-06-04__18-29-03(2).JPG	https://app.wildlifeinsights.org/download/2004947/data-files/d51c5e02-b8f4-4db8-869a-7b6d62ecaa37		Adrian Schiavini	f1856211-cfb7-4a5b-9158-c0f72fd09ee6						Blank		2018-06-04 18:29:03					1			false			CC-BY	false
2000531	1a500d9c-6e16-4d8e-9537-a16e159f781d	8d31c979-3b95-4f58-a66d-97362ac6244d	5cd6c3ac-5e0b-4d17-800e-9eccd8a603b1.JPG	https://app.wildlifeinsights.org/download/2004947/data-files/8d31c979-3b95-4f58-a66d-97362ac6244d		Emiliano Arona Ferreira	aca65aaa-8c6d-4b69-94de-842b08b13bd6	Mammalia	Cetartiodactyla	Bovidae	Bos	taurus	Domestic Cattle		2018-04-14 14:21:48					1			false			CC-BY	true
2000531	LEGUAP03 SOLDEVILA 03/24/2018	b6a442e6-a642-41fb-bc63-c6356f00e0a4	LEGUAP03 SOLDEVILA__2018-04-15__09-46-13(3).JPG	https://app.wildlifeinsights.org/download/2004947/data-files/b6a442e6-a642-41fb-bc63-c6356f00e0a4		Adrian Schiavini	aca65aaa-8c6d-4b69-94de-842b08b13bd6	Mammalia	Cetartiodactyla	Bovidae	Bos	taurus	Domestic Cattle		2018-04-15 09:46:13					1			false			CC-BY	false
2000531	LEGUAP03 SOLDEVILA 03/24/2018	55969b1a-126c-497e-b9d7-53721f345a7c	LEGUAP03 SOLDEVILA__2018-04-29__10-50-16(5).JPG	https://app.wildlifeinsights.org/download/2004947/data-files/55969b1a-126c-497e-b9d7-53721f345a7c		Adrian Schiavini	aca65aaa-8c6d-4b69-94de-842b08b13bd6	Mammalia	Cetartiodactyla	Bovidae	Bos	taurus	Domestic Cattle		2018-04-29 10:50:16					2			false			CC-BY	false
2000531	SALTADERO 03/07/2018	cf93c9eb-4cda-470e-9d7c-d0608abb03df	LEGUAP 01 SALTADERO__2018-03-27__14-34-26(4).JPG	https://app.wildlifeinsights.org/download/2004947/data-files/cf93c9eb-4cda-470e-9d7c-d0608abb03df		Adrian Schiavini	f8f200dd-08cf-4eab-b441-c122ca96fe5e	Aves	Falconiformes	Falconidae	Caracara	plancus	Southern Caracara		2018-03-27 14:34:26					7			false			CC-BY	false
2000531	INTER01 TRAMPA	880307c3-b1a2-48f8-a0b4-2abe4ca444b4	INTER 01 TRAMPA__2018-06-16__10-05-57(2).JPG	https://app.wildlifeinsights.org/download/2004947/data-files/880307c3-b1a2-48f8-a0b4-2abe4ca444b4		Adrian Schiavini	aca65aaa-8c6d-4b69-94de-842b08b13bd6	Mammalia	Cetartiodactyla	Bovidae	Bos	taurus	Domestic Cattle		2018-06-16 10:05:57					1			false			CC-BY	false
2000531	SALTADERO 03/07/2018	ff2f6cd0-5e7c-4ed7-8cb7-2a0a027d25ec	LEGUAP 01 SALTADERO__2018-07-07__10-39-06(1).JPG	https://app.wildlifeinsights.org/download/2004947/data-files/ff2f6cd0-5e7c-4ed7-8cb7-2a0a027d25ec		Adrian Schiavini	71739522-c635-45d7-a8e9-6115b5615253	Mammalia	Cetartiodactyla	Camelidae	Lama	guanicoe	Guanaco		2018-07-07 10:39:06					1			false			CC-BY	false
2000531	Elvira 2H paso castor 08/05/2018	099950b6-8e73-4221-94f0-d2bfb1e93239	ELVIRA 2H PSO CASTOR__2018-08-25__13-00-23(1).JPG	https://app.wildlifeinsights.org/download/2004947/data-files/099950b6-8e73-4221-94f0-d2bfb1e93239		Iris Manabella	f1856211-cfb7-4a5b-9158-c0f72fd09ee6						Blank		2018-08-25 13:00:23					1			false			CC-BY	false
2000531	1a500d9c-6e16-4d8e-9537-a16e159f781d	f17cdd77-3f71-48dd-b889-9979eefd9683	6e75ee49-ddd1-4b3a-b906-010b7f18e4de.JPG	https://app.wildlifeinsights.org/download/2004947/data-files/f17cdd77-3f71-48dd-b889-9979eefd9683		Emiliano Arona Ferreira	aca65aaa-8c6d-4b69-94de-842b08b13bd6	Mammalia	Cetartiodactyla	Bovidae	Bos	taurus	Domestic Cattle		2018-04-26 10:23:26					1			false			CC-BY	true
2000531	SALTADERO 03/07/2018	43ffc36f-3233-43d3-95bd-7303e73f1f05	LEGUAP 01 SALTADERO__2018-04-06__19-35-21(2).JPG	https://app.wildlifeinsights.org/download/2004947/data-files/43ffc36f-3233-43d3-95bd-7303e73f1f05		Adrian Schiavini	71739522-c635-45d7-a8e9-6115b5615253	Mammalia	Cetartiodactyla	Camelidae	Lama	guanicoe	Guanaco		2018-04-06 19:35:21					1			false			CC-BY	false
2000531	INTER01 TRAMPA	078fb898-7a14-43b8-bdf9-40e1253840d4	INTER 01 TRAMPA__2018-05-22__12-36-31(4).JPG	https://app.wildlifeinsights.org/download/2004947/data-files/078fb898-7a14-43b8-bdf9-40e1253840d4		Adrian Schiavini	f1856211-cfb7-4a5b-9158-c0f72fd09ee6						Blank		2018-05-22 12:36:31					1			false			CC-BY	false
2000531	LEGUAP03 SOLDEVILA 03/24/2018	e78d2cf3-5b69-4a7c-ab82-b9bb08bbb7e5	LEGUAP03 SOLDEVILA__2018-05-30__12-00-28(2).JPG	https://app.wildlifeinsights.org/download/2004947/data-files/e78d2cf3-5b69-4a7c-ab82-b9bb08bbb7e5		Adrian Schiavini	71739522-c635-45d7-a8e9-6115b5615253	Mammalia	Cetartiodactyla	Camelidae	Lama	guanicoe	Guanaco		2018-05-30 12:00:28					1			false			CC-BY	false
2000531	1a500d9c-6e16-4d8e-9537-a16e159f781d	a0380b23-9231-40fc-9ee0-1c08f694ab3c	73748da4-4e47-4bc7-a2e2-611797a29cbb.JPG	https://app.wildlifeinsights.org/download/2004947/data-files/a0380b23-9231-40fc-9ee0-1c08f694ab3c		Emiliano Arona Ferreira	7a3f5fb1-8e10-44c8-b040-d0672788540c	Mammalia	Carnivora	Canidae	Lycalopex	griseus	Argentine Gray Fox		2018-05-09 23:23:29					1			false			CC-BY	true
2000531	LEGUAP03 SOLDEVILA 03/24/2018	ab1f510c-8e0e-4a9f-9277-bac011a3f664	LEGUAP03 SOLDEVILA__2018-04-29__11-38-11(2).JPG	https://app.wildlifeinsights.org/download/2004947/data-files/ab1f510c-8e0e-4a9f-9277-bac011a3f664		Adrian Schiavini	aca65aaa-8c6d-4b69-94de-842b08b13bd6	Mammalia	Cetartiodactyla	Bovidae	Bos	taurus	Domestic Cattle		2018-04-29 11:38:11					3			false			CC-BY	false
2000531	INTER01 TRAMPA	a22c3175-27e2-4ce5-bdce-7846ba1d2d85	INTER 01 TRAMPA__2018-05-15__20-39-01(1).JPG	https://app.wildlifeinsights.org/download/2004947/data-files/a22c3175-27e2-4ce5-bdce-7846ba1d2d85		Adrian Schiavini	f1856211-cfb7-4a5b-9158-c0f72fd09ee6						Blank		2018-05-15 20:39:01					1			false			CC-BY	false
2000531	1a500d9c-6e16-4d8e-9537-a16e159f781d	70df6d30-e6a2-4ccd-980b-33b6f9b42ea9	092b0d55-623e-4d55-87f3-44d893241383.JPG	https://app.wildlifeinsights.org/download/2004947/data-files/70df6d30-e6a2-4ccd-980b-33b6f9b42ea9		Emiliano Arona Ferreira	aca65aaa-8c6d-4b69-94de-842b08b13bd6	Mammalia	Cetartiodactyla	Bovidae	Bos	taurus	Domestic Cattle		2018-05-18 12:34:43					1			false			CC-BY	true
2000531	1a500d9c-6e16-4d8e-9537-a16e159f781d	73d98792-f83d-49a0-b99c-e5281c1f4951	69c717c5-d202-4dc6-b1fe-1abc615c884c.JPG	https://app.wildlifeinsights.org/download/2004947/data-files/73d98792-f83d-49a0-b99c-e5281c1f4951		Adrian Schiavini	0de8422e-f59d-4802-9e93-ab8559e43e55	Mammalia	Artiodactyla	Bovidae	Ovis	aries	Domestic Sheep		2018-04-14 11:59:57					1			false			CC-BY	true
2000531	INTER01 TRAMPA	a59643cf-7ce9-4494-9ac8-b9d434d0ee69	INTER 01 TRAMPA__2018-06-05__19-52-50(4).JPG	https://app.wildlifeinsights.org/download/2004947/data-files/a59643cf-7ce9-4494-9ac8-b9d434d0ee69		Adrian Schiavini	f1856211-cfb7-4a5b-9158-c0f72fd09ee6						Blank		2018-06-05 19:52:50					1			false			CC-BY	false
2000531	LEGUAP03 SOLDEVILA 03/24/2018	2cf39198-a7d5-4476-af9d-317efc0a1039	LEGUAP03 SOLDEVILA__2018-05-21__09-30-20(5).JPG	https://app.wildlifeinsights.org/download/2004947/data-files/2cf39198-a7d5-4476-af9d-317efc0a1039		Adrian Schiavini	3d80f1d6-b1df-4966-9ff4-94053c7a902a	Mammalia	Carnivora	Canidae	Canis	familiaris	Domestic Dog		2018-05-21 09:30:20					1	Asilvestrado		false			CC-BY	false
2000531	SALTADERO 03/07/2018	bc7c14bd-dbf4-4ad9-aa08-f7a1076a32c6	LEGUAP 01 SALTADERO__2018-03-12__14-14-46(2).JPG	https://app.wildlifeinsights.org/download/2004947/data-files/bc7c14bd-dbf4-4ad9-aa08-f7a1076a32c6		Emiliano Arona Ferreira	f1856211-cfb7-4a5b-9158-c0f72fd09ee6						Blank		2018-03-12 14:14:46					1			false			CC-BY	false
2000531	1a500d9c-6e16-4d8e-9537-a16e159f781d		e0586fd1-0514-45a2-82cb-fd6ea2a8682c.JPG			Emiliano Arona Ferreira	990ae9dd-7a59-4344-afcb-1b7b21368000	Mammalia	Primates	Hominidae	Homo	sapiens	Human		2018-03-28 08:59:56					1			false			CC-BY	true
2000531	SALTADERO 03/07/2018	1058aa52-8824-4b20-8d4a-5b877aac2f46	LEGUAP 01 SALTADERO__2018-04-21__12-24-17(4).JPG	https://app.wildlifeinsights.org/download/2004947/data-files/1058aa52-8824-4b20-8d4a-5b877aac2f46		Adrian Schiavini	f1856211-cfb7-4a5b-9158-c0f72fd09ee6						Blank		2018-04-21 12:24:17					1			false			CC-BY	false
2000531	LEGUAP03 SOLDEVILA 03/24/2018	3053920e-46ef-42f9-9fe9-64e2995fff14	LEGUAP03 SOLDEVILA__2018-04-25__10-44-17(2).JPG	https://app.wildlifeinsights.org/download/2004947/data-files/3053920e-46ef-42f9-9fe9-64e2995fff14		Adrian Schiavini	aca65aaa-8c6d-4b69-94de-842b08b13bd6	Mammalia	Cetartiodactyla	Bovidae	Bos	taurus	Domestic Cattle		2018-04-25 10:44:17					1			false			CC-BY	false
2000531	SALTADERO 03/07/2018	8dc7f384-cdc3-4aa7-81c0-f2c8c296d8bb	LEGUAP 01 SALTADERO__2018-04-10__12-03-32(3).JPG	https://app.wildlifeinsights.org/download/2004947/data-files/8dc7f384-cdc3-4aa7-81c0-f2c8c296d8bb		Adrian Schiavini	3d80f1d6-b1df-4966-9ff4-94053c7a902a	Mammalia	Carnivora	Canidae	Canis	familiaris	Domestic Dog		2018-04-10 12:03:32					2			false			CC-BY	false
2000531	LEGUAP03 SOLDEVILA 03/24/2018	6f545230-ff80-4a3f-83ba-4ce4ba0fce69	LEGUAP03 SOLDEVILA__2018-07-11__15-26-21(3).JPG	https://app.wildlifeinsights.org/download/2004947/data-files/6f545230-ff80-4a3f-83ba-4ce4ba0fce69		Adrian Schiavini	71739522-c635-45d7-a8e9-6115b5615253	Mammalia	Cetartiodactyla	Camelidae	Lama	guanicoe	Guanaco		2018-07-11 15:26:21					1			false			CC-BY	false
2000531	INTER01 TRAMPA	b57a86ba-00da-4490-8ac1-fd61dbd74f25	INTER 01 TRAMPA__2018-04-15__04-57-56(3).JPG	https://app.wildlifeinsights.org/download/2004947/data-files/b57a86ba-00da-4490-8ac1-fd61dbd74f25		Adrian Schiavini	f1856211-cfb7-4a5b-9158-c0f72fd09ee6						Blank		2018-04-15 04:57:56					1			false			CC-BY	false
2000531	SALTADERO 03/07/2018		LEGUAP 01 SALTADERO__2018-04-07__19-07-31(3).JPG			Adrian Schiavini	990ae9dd-7a59-4344-afcb-1b7b21368000	Mammalia	Primates	Hominidae	Homo	sapiens	Human		2018-04-07 19:07:31					1			false			CC-BY	false
2000531	INTER01 TRAMPA	559b6b7a-2dc4-4d25-8ea1-900d71adec4a	INTER 01 TRAMPA__2018-05-29__22-13-21(4).JPG	https://app.wildlifeinsights.org/download/2004947/data-files/559b6b7a-2dc4-4d25-8ea1-900d71adec4a		Adrian Schiavini	7a3f5fb1-8e10-44c8-b040-d0672788540c	Mammalia	Carnivora	Canidae	Lycalopex	griseus	Argentine Gray Fox		2018-05-29 22:13:21					1			false			CC-BY	false
2000531	1a500d9c-6e16-4d8e-9537-a16e159f781d	b798b144-1acc-4702-b742-bade017e2d8e	126cca09-83aa-4f53-82f0-7c9bc42740e9.JPG	https://app.wildlifeinsights.org/download/2004947/data-files/b798b144-1acc-4702-b742-bade017e2d8e		Emiliano Arona Ferreira	aca65aaa-8c6d-4b69-94de-842b08b13bd6	Mammalia	Cetartiodactyla	Bovidae	Bos	taurus	Domestic Cattle		2018-04-16 08:18:08					1			false			CC-BY	true
2000531	SALTADERO 03/07/2018	811fa3e6-957f-4169-9dfd-781179a61c98	LEGUAP 01 SALTADERO__2018-04-22__11-57-36(3).JPG	https://app.wildlifeinsights.org/download/2004947/data-files/811fa3e6-957f-4169-9dfd-781179a61c98		Adrian Schiavini	71739522-c635-45d7-a8e9-6115b5615253	Mammalia	Cetartiodactyla	Camelidae	Lama	guanicoe	Guanaco		2018-04-22 11:57:36					2			false			CC-BY	false
2000531	LEGUAP03 SOLDEVILA 03/24/2018	e8f03206-46d6-49ce-bd08-348677168167	LEGUAP03 SOLDEVILA__2018-06-26__11-53-42(1).JPG	https://app.wildlifeinsights.org/download/2004947/data-files/e8f03206-46d6-49ce-bd08-348677168167		Adrian Schiavini	71739522-c635-45d7-a8e9-6115b5615253	Mammalia	Cetartiodactyla	Camelidae	Lama	guanicoe	Guanaco		2018-06-26 11:53:42					1			false			CC-BY	false
2000531	1a500d9c-6e16-4d8e-9537-a16e159f781d	b72a1190-397d-4faf-a62b-48c3617b11d2	e120aea9-1a31-439d-820d-0ef73a62b301.JPG	https://app.wildlifeinsights.org/download/2004947/data-files/b72a1190-397d-4faf-a62b-48c3617b11d2		Emiliano Arona Ferreira	f1856211-cfb7-4a5b-9158-c0f72fd09ee6						Blank		2018-03-29 05:38:20					1			false			CC-BY	true
2000531	SALTADERO 03/07/2018	4c0bff4a-6565-43cf-8e94-8589a4c00fd8	LEGUAP 01 SALTADERO__2018-03-27__14-52-59(4).JPG	https://app.wildlifeinsights.org/download/2004947/data-files/4c0bff4a-6565-43cf-8e94-8589a4c00fd8		Adrian Schiavini	f8f200dd-08cf-4eab-b441-c122ca96fe5e	Aves	Falconiformes	Falconidae	Caracara	plancus	Southern Caracara		2018-03-27 14:52:59					1			false			CC-BY	false
2000531	INTER01 TRAMPA	85312be5-613d-4de1-81b0-890c2a55989a	INTER 01 TRAMPA__2018-03-28__11-41-54(3).JPG	https://app.wildlifeinsights.org/download/2004947/data-files/85312be5-613d-4de1-81b0-890c2a55989a		Adrian Schiavini	7a3f5fb1-8e10-44c8-b040-d0672788540c	Mammalia	Carnivora	Canidae	Lycalopex	griseus	Argentine Gray Fox		2018-03-28 11:41:54					1			false			CC-BY	false
2000531	1a500d9c-6e16-4d8e-9537-a16e159f781d	d054055f-a9e2-4fe3-ace8-8a9bd21f5b7c	a97eaf6a-c00e-4527-a2d8-7e576f0e7984.JPG	https://app.wildlifeinsights.org/download/2004947/data-files/d054055f-a9e2-4fe3-ace8-8a9bd21f5b7c		Emiliano Arona Ferreira	aca65aaa-8c6d-4b69-94de-842b08b13bd6	Mammalia	Cetartiodactyla	Bovidae	Bos	taurus	Domestic Cattle		2018-05-14 09:00:14					1			false			CC-BY	true
2000531	INTER04 ELVIRAEMPOSTADA 03/06/2018	2ed005ab-fc51-493e-a17c-726196a781f6	faa72552-ec3e-4ddc-b1be-32b5b6a4cd26.JPG	https://app.wildlifeinsights.org/download/2004947/data-files/2ed005ab-fc51-493e-a17c-726196a781f6		Adrian Schiavini	f1856211-cfb7-4a5b-9158-c0f72fd09ee6						Blank		2018-03-07 14:03:24					1			false			CC-BY	false
2000531	1a500d9c-6e16-4d8e-9537-a16e159f781d	05efa30d-a3de-408d-861b-767ea3849be3	9111dac1-797c-4955-8b10-2b7e3bf23d9f.JPG	https://app.wildlifeinsights.org/download/2004947/data-files/05efa30d-a3de-408d-861b-767ea3849be3		Emiliano Arona Ferreira	7a3f5fb1-8e10-44c8-b040-d0672788540c	Mammalia	Carnivora	Canidae	Lycalopex	griseus	Argentine Gray Fox		2018-05-24 01:45:20					1			false			CC-BY	true
2000531	SALTADERO 03/07/2018	0f6596fe-38ae-438e-b86c-691299ab2532	LEGUAP 01 SALTADERO__2018-03-27__13-31-21(2).JPG	https://app.wildlifeinsights.org/download/2004947/data-files/0f6596fe-38ae-438e-b86c-691299ab2532		Adrian Schiavini	a40973b6-d1d1-4552-ab07-7402f3219fe2	Aves	Cathartiformes	Cathartidae	Vultur	gryphus	Andean Condor		2018-03-27 13:31:21					6			false			CC-BY	false
2000531	SALTADERO 03/07/2018	9346975e-c6af-438c-a5e1-76fdf4b94ba3	LEGUAP 01 SALTADERO__2018-04-28__13-24-26(4).JPG	https://app.wildlifeinsights.org/download/2004947/data-files/9346975e-c6af-438c-a5e1-76fdf4b94ba3		Adrian Schiavini	f1856211-cfb7-4a5b-9158-c0f72fd09ee6						Blank		2018-04-28 13:24:26					1			false			CC-BY	false
2000531	SALTADERO 03/07/2018	c70632d7-7100-417a-a126-358c3cb33e6c	LEGUAP 01 SALTADERO__2018-04-29__09-17-30(1).JPG	https://app.wildlifeinsights.org/download/2004947/data-files/c70632d7-7100-417a-a126-358c3cb33e6c		Adrian Schiavini	71739522-c635-45d7-a8e9-6115b5615253	Mammalia	Cetartiodactyla	Camelidae	Lama	guanicoe	Guanaco		2018-04-29 09:17:30					1			false			CC-BY	false
2000531	SALTADERO 03/07/2018	7e9645c9-b3f1-48b8-8c63-c63b10eff36b	LEGUAP 01 SALTADERO__2018-05-06__08-50-08(4).JPG	https://app.wildlifeinsights.org/download/2004947/data-files/7e9645c9-b3f1-48b8-8c63-c63b10eff36b		Adrian Schiavini	71739522-c635-45d7-a8e9-6115b5615253	Mammalia	Cetartiodactyla	Camelidae	Lama	guanicoe	Guanaco		2018-05-06 08:50:08					1			false			CC-BY	false
2000531	SALTADERO 03/07/2018	31f312ac-0536-4a79-b79d-54201da08d22	LEGUAP 01 SALTADERO__2018-04-22__12-48-13(2).JPG	https://app.wildlifeinsights.org/download/2004947/data-files/31f312ac-0536-4a79-b79d-54201da08d22		Adrian Schiavini	71739522-c635-45d7-a8e9-6115b5615253	Mammalia	Cetartiodactyla	Camelidae	Lama	guanicoe	Guanaco		2018-04-22 12:48:13					2			false			CC-BY	false
2000531	SALTADERO 03/07/2018	0f6596fe-38ae-438e-b86c-691299ab2532	LEGUAP 01 SALTADERO__2018-03-27__13-31-21(2).JPG	https://app.wildlifeinsights.org/download/2004947/data-files/0f6596fe-38ae-438e-b86c-691299ab2532		Adrian Schiavini	f8f200dd-08cf-4eab-b441-c122ca96fe5e	Aves	Falconiformes	Falconidae	Caracara	plancus	Southern Caracara		2018-03-27 13:31:21					1			false			CC-BY	false
2000531	1a500d9c-6e16-4d8e-9537-a16e159f781d	38ea300d-420a-4e93-a873-d37a4075b95f	7ed22d0e-d4e4-4a7f-a64f-c956a6c1787f.JPG	https://app.wildlifeinsights.org/download/2004947/data-files/38ea300d-420a-4e93-a873-d37a4075b95f		Emiliano Arona Ferreira	aca65aaa-8c6d-4b69-94de-842b08b13bd6	Mammalia	Cetartiodactyla	Bovidae	Bos	taurus	Domestic Cattle		2018-04-10 15:26:22					1			false			CC-BY	true
2000531	INTER01 TRAMPA	0299205c-65d9-473d-88b8-24060476b7c4	INTER 01 TRAMPA__2018-03-30__19-08-22(3).JPG	https://app.wildlifeinsights.org/download/2004947/data-files/0299205c-65d9-473d-88b8-24060476b7c4		Adrian Schiavini	71739522-c635-45d7-a8e9-6115b5615253	Mammalia	Cetartiodactyla	Camelidae	Lama	guanicoe	Guanaco		2018-03-30 19:08:22					1			false			CC-BY	false
2000531	SALTADERO 03/07/2018	d5d23cd2-8128-4667-92ba-8c5a12019040	LEGUAP 01 SALTADERO__2018-04-07__09-54-34(1).JPG	https://app.wildlifeinsights.org/download/2004947/data-files/d5d23cd2-8128-4667-92ba-8c5a12019040		Adrian Schiavini	71739522-c635-45d7-a8e9-6115b5615253	Mammalia	Cetartiodactyla	Camelidae	Lama	guanicoe	Guanaco		2018-04-07 09:54:34					1			false			CC-BY	false
2000531	INTER01 TRAMPA	eca6d297-3d3d-415e-938d-851cd9b31460	INTER 01 TRAMPA__2018-03-16__19-38-42(4).JPG	https://app.wildlifeinsights.org/download/2004947/data-files/eca6d297-3d3d-415e-938d-851cd9b31460		Iris Manabella	f1856211-cfb7-4a5b-9158-c0f72fd09ee6						Blank		2018-03-16 19:38:42					1			false			CC-BY	false
2000531	LEGUAP03 SOLDEVILA 03/24/2018	6045b3c0-7dfe-48e1-b53c-7e148327f8af	LEGUAP03 SOLDEVILA__2018-04-29__11-36-33(4).JPG	https://app.wildlifeinsights.org/download/2004947/data-files/6045b3c0-7dfe-48e1-b53c-7e148327f8af		Adrian Schiavini	aca65aaa-8c6d-4b69-94de-842b08b13bd6	Mammalia	Cetartiodactyla	Bovidae	Bos	taurus	Domestic Cattle		2018-04-29 11:36:33					2			false			CC-BY	false
2000531	1a500d9c-6e16-4d8e-9537-a16e159f781d	a0346961-5641-45d8-b999-f29a1b59ad5a	209e4b5c-f2db-467b-88a3-db9883eb0b39.JPG	https://app.wildlifeinsights.org/download/2004947/data-files/a0346961-5641-45d8-b999-f29a1b59ad5a		Emiliano Arona Ferreira	aca65aaa-8c6d-4b69-94de-842b08b13bd6	Mammalia	Cetartiodactyla	Bovidae	Bos	taurus	Domestic Cattle		2018-05-14 09:02:35					1			false			CC-BY	true
2000531	SALTADERO 03/07/2018	4bf88111-2949-4fc1-a4c0-1741f9aa42ac	LEGUAP 01 SALTADERO__2018-05-30__17-06-09(3).JPG	https://app.wildlifeinsights.org/download/2004947/data-files/4bf88111-2949-4fc1-a4c0-1741f9aa42ac		Adrian Schiavini	f1856211-cfb7-4a5b-9158-c0f72fd09ee6						Blank		2018-05-30 17:06:09					1			false			CC-BY	false
2000531	LEGUAP03 SOLDEVILA 03/24/2018	47c04f00-a333-4d7a-85c4-7d1908ef2077	LEGUAP03 SOLDEVILA__2018-04-25__10-47-52(9).JPG	https://app.wildlifeinsights.org/download/2004947/data-files/47c04f00-a333-4d7a-85c4-7d1908ef2077		Adrian Schiavini	aca65aaa-8c6d-4b69-94de-842b08b13bd6	Mammalia	Cetartiodactyla	Bovidae	Bos	taurus	Domestic Cattle		2018-04-25 10:47:52					1			false			CC-BY	false
2000531	LEGUAP03 SOLDEVILA 03/24/2018	5186b553-9486-4894-91c3-0921075d9a4c	LEGUAP03 SOLDEVILA__2018-04-25__11-00-12(2).JPG	https://app.wildlifeinsights.org/download/2004947/data-files/5186b553-9486-4894-91c3-0921075d9a4c		Adrian Schiavini	aca65aaa-8c6d-4b69-94de-842b08b13bd6	Mammalia	Cetartiodactyla	Bovidae	Bos	taurus	Domestic Cattle		2018-04-25 11:00:12					1			false			CC-BY	false
2000531	INTER04 ELVIRAEMPOSTADA 03/06/2018	a9558187-0b18-4c0a-a684-2d35750af868	f96832c2-a240-4382-8d75-6a32def27346.JPG	https://app.wildlifeinsights.org/download/2004947/data-files/a9558187-0b18-4c0a-a684-2d35750af868		Adrian Schiavini	f1856211-cfb7-4a5b-9158-c0f72fd09ee6						Blank		2018-03-08 15:54:57					1			false			CC-BY	false
2000531	INTER04 ELVIRAEMPOSTADA 03/06/2018	6b1a447c-8f73-4f07-bc4d-72e83fd17222	808de085-c569-4ba1-a468-97c2cf5c30c3.JPG	https://app.wildlifeinsights.org/download/2004947/data-files/6b1a447c-8f73-4f07-bc4d-72e83fd17222		Adrian Schiavini	f1856211-cfb7-4a5b-9158-c0f72fd09ee6						Blank		2018-03-23 20:12:10					1			false			CC-BY	false
2000531	1a500d9c-6e16-4d8e-9537-a16e159f781d	bce82ce7-6584-45a0-87e5-35f7318c3ecd	e02ccd7f-3b06-4a06-8dd1-ef4df7e232e7.JPG	https://app.wildlifeinsights.org/download/2004947/data-files/bce82ce7-6584-45a0-87e5-35f7318c3ecd		Emiliano Arona Ferreira	3d80f1d6-b1df-4966-9ff4-94053c7a902a	Mammalia	Carnivora	Canidae	Canis	familiaris	Domestic Dog		2018-04-30 02:48:54					1	Asilvestrado		false			CC-BY	true
2000531	SALTADERO 03/07/2018	dbcc2623-cbd8-4700-9954-edf27e68ab19	LEGUAP 01 SALTADERO__2018-03-27__09-41-09(1).JPG	https://app.wildlifeinsights.org/download/2004947/data-files/dbcc2623-cbd8-4700-9954-edf27e68ab19		Adrian Schiavini	f8f200dd-08cf-4eab-b441-c122ca96fe5e	Aves	Falconiformes	Falconidae	Caracara	plancus	Southern Caracara		2018-03-27 09:41:09					5			false			CC-BY	false
2000531	INTER01 TRAMPA	6beb6a30-9331-4b15-8814-ae25a0e92511	INTER 01 TRAMPA__2018-07-03__11-10-57(3).JPG	https://app.wildlifeinsights.org/download/2004947/data-files/6beb6a30-9331-4b15-8814-ae25a0e92511		Adrian Schiavini	f1856211-cfb7-4a5b-9158-c0f72fd09ee6						Blank		2018-07-03 11:10:57					1			false			CC-BY	false
2000531	INTER04 ELVIRAEMPOSTADA 03/06/2018	b8bcfcf5-ccfd-4b96-b369-1de96faedcf2	bddf127f-0e12-416e-81ea-724519ff98e2.JPG	https://app.wildlifeinsights.org/download/2004947/data-files/b8bcfcf5-ccfd-4b96-b369-1de96faedcf2		Adrian Schiavini	f1856211-cfb7-4a5b-9158-c0f72fd09ee6						Blank		2018-03-29 07:51:19					1			false			CC-BY	false
2000531	1a500d9c-6e16-4d8e-9537-a16e159f781d	554a7e8d-4855-4b21-8493-2d80cdd41b67	58aaf208-d996-4ed6-a6e8-8f55a4b84e20.JPG	https://app.wildlifeinsights.org/download/2004947/data-files/554a7e8d-4855-4b21-8493-2d80cdd41b67		Emiliano Arona Ferreira	aca65aaa-8c6d-4b69-94de-842b08b13bd6	Mammalia	Cetartiodactyla	Bovidae	Bos	taurus	Domestic Cattle		2018-04-14 16:33:48					1			false			CC-BY	true
2000531	1a500d9c-6e16-4d8e-9537-a16e159f781d	43c23a70-61fe-4857-bb7b-36189d677970	3aeae241-7f3b-46f3-8ff0-071f2248af33.JPG	https://app.wildlifeinsights.org/download/2004947/data-files/43c23a70-61fe-4857-bb7b-36189d677970		Emiliano Arona Ferreira	7a3f5fb1-8e10-44c8-b040-d0672788540c	Mammalia	Carnivora	Canidae	Lycalopex	griseus	Argentine Gray Fox		2018-05-17 13:59:29					1			false			CC-BY	true
2000531	INTER01 TRAMPA	53487b81-620c-4533-888c-cbf07a689d48	INTER 01 TRAMPA__2018-06-01__10-42-25(3).JPG	https://app.wildlifeinsights.org/download/2004947/data-files/53487b81-620c-4533-888c-cbf07a689d48		Adrian Schiavini	71739522-c635-45d7-a8e9-6115b5615253	Mammalia	Cetartiodactyla	Camelidae	Lama	guanicoe	Guanaco		2018-06-01 10:42:25					1			false			CC-BY	false
2000531	LEGUAP03 SOLDEVILA 03/24/2018	e2ce6426-6af4-474f-9f13-b64a0e52f1bc	LEGUAP03 SOLDEVILA__2018-04-29__11-55-46(5).JPG	https://app.wildlifeinsights.org/download/2004947/data-files/e2ce6426-6af4-474f-9f13-b64a0e52f1bc		Adrian Schiavini	f2d233e3-80e3-433d-9687-e29ecc7a467a	Mammalia					Mammal		2018-04-29 11:55:46					1			false			CC-BY	false
2000531	INTER04 ELVIRAEMPOSTADA 03/06/2018	fdc4d1a6-7c27-4f15-8f95-deee23534ab9	e33d4a58-2e4c-4745-b9ba-821e5d539b87.JPG	https://app.wildlifeinsights.org/download/2004947/data-files/fdc4d1a6-7c27-4f15-8f95-deee23534ab9		Emiliano Arona Ferreira	b1352069-a39c-4a84-a949-60044271c0c1	Aves					Bird		2018-03-07 10:15:22					1			false			CC-BY	false
2000531	LEGUAP03 SOLDEVILA 03/24/2018	00b0ba68-11a0-4c83-80b0-230e511f0a4f	LEGUAP03 SOLDEVILA__2018-06-25__14-40-45(6).JPG	https://app.wildlifeinsights.org/download/2004947/data-files/00b0ba68-11a0-4c83-80b0-230e511f0a4f		Adrian Schiavini	71739522-c635-45d7-a8e9-6115b5615253	Mammalia	Cetartiodactyla	Camelidae	Lama	guanicoe	Guanaco		2018-06-25 14:40:45					1			false			CC-BY	false
2000531	Elvira 2H paso castor 08/05/2018	6cf10228-c960-42d3-a588-44602cd03cca	ELVIRA 2H PSO CASTOR__2018-08-20__15-21-09(2).JPG	https://app.wildlifeinsights.org/download/2004947/data-files/6cf10228-c960-42d3-a588-44602cd03cca		Adrian Schiavini	8cd45fc0-bbd1-4df6-b7dd-21cd5c43ee8e	Aves	Passeriformes	Icteridae	Curaeus	curaeus	Austral Blackbird		2018-08-20 15:21:09					2			false			CC-BY	false
2000531	SALTADERO 03/07/2018	4c0bff4a-6565-43cf-8e94-8589a4c00fd8	LEGUAP 01 SALTADERO__2018-03-27__14-52-59(4).JPG	https://app.wildlifeinsights.org/download/2004947/data-files/4c0bff4a-6565-43cf-8e94-8589a4c00fd8		Adrian Schiavini	a40973b6-d1d1-4552-ab07-7402f3219fe2	Aves	Cathartiformes	Cathartidae	Vultur	gryphus	Andean Condor		2018-03-27 14:52:59					3			false			CC-BY	false
2000531	SALTADERO 03/07/2018	90e07c6c-5785-479c-88f9-7d0c642f7cb5	LEGUAP 01 SALTADERO__2018-07-08__02-48-44(3).JPG	https://app.wildlifeinsights.org/download/2004947/data-files/90e07c6c-5785-479c-88f9-7d0c642f7cb5		Adrian Schiavini	f1856211-cfb7-4a5b-9158-c0f72fd09ee6						Blank		2018-07-08 02:48:44					1			false			CC-BY	false
2000531	INTER04 ELVIRAEMPOSTADA 03/06/2018	0da65a26-9559-4fb4-83e9-bb6add77c81d	987e1753-5e68-4fe6-bbff-7da4f350b042.JPG	https://app.wildlifeinsights.org/download/2004947/data-files/0da65a26-9559-4fb4-83e9-bb6add77c81d		Adrian Schiavini	0de8422e-f59d-4802-9e93-ab8559e43e55	Mammalia	Artiodactyla	Bovidae	Ovis	aries	Domestic Sheep		2018-04-14 10:05:06					1			false			CC-BY	false
2000531	LEGUAP03 SOLDEVILA 03/24/2018	204294ee-6e79-4354-b0f6-604a6ecd3035	LEGUAP03 SOLDEVILA__2018-04-25__10-46-12(2).JPG	https://app.wildlifeinsights.org/download/2004947/data-files/204294ee-6e79-4354-b0f6-604a6ecd3035		Adrian Schiavini	aca65aaa-8c6d-4b69-94de-842b08b13bd6	Mammalia	Cetartiodactyla	Bovidae	Bos	taurus	Domestic Cattle		2018-04-25 10:46:12					2			false			CC-BY	false
2000531	1a500d9c-6e16-4d8e-9537-a16e159f781d	444085b7-0770-421e-b5fa-41eb809fee99	9327d108-4f5c-466c-b5e6-948929e03511.JPG	https://app.wildlifeinsights.org/download/2004947/data-files/444085b7-0770-421e-b5fa-41eb809fee99		Emiliano Arona Ferreira	f1856211-cfb7-4a5b-9158-c0f72fd09ee6						Blank		2018-04-04 09:08:53					1			false			CC-BY	true
2000531	LEGUAP03 SOLDEVILA 03/24/2018	af790e6a-3c83-4136-bcc9-56b4268ac127	LEGUAP03 SOLDEVILA__2018-05-30__17-45-53(8).JPG	https://app.wildlifeinsights.org/download/2004947/data-files/af790e6a-3c83-4136-bcc9-56b4268ac127		Adrian Schiavini	71739522-c635-45d7-a8e9-6115b5615253	Mammalia	Cetartiodactyla	Camelidae	Lama	guanicoe	Guanaco		2018-05-30 17:45:53					1			false			CC-BY	false
2000531	INTER04 ELVIRAEMPOSTADA 03/06/2018	dc39c473-8189-475e-bfa3-de32fc37634f	aa5a4d49-96c6-4466-abb2-bb7dc2e20e7a.JPG	https://app.wildlifeinsights.org/download/2004947/data-files/dc39c473-8189-475e-bfa3-de32fc37634f		Adrian Schiavini	f1856211-cfb7-4a5b-9158-c0f72fd09ee6						Blank		2018-04-12 20:03:09					1			false			CC-BY	false
2000531	LEGUAP03 SOLDEVILA 03/24/2018	37a8c5d7-0eba-4e6c-8471-cca5822d7fe9	LEGUAP03 SOLDEVILA__2018-04-25__10-47-37(6).JPG	https://app.wildlifeinsights.org/download/2004947/data-files/37a8c5d7-0eba-4e6c-8471-cca5822d7fe9		Adrian Schiavini	aca65aaa-8c6d-4b69-94de-842b08b13bd6	Mammalia	Cetartiodactyla	Bovidae	Bos	taurus	Domestic Cattle		2018-04-25 10:47:37					1			false			CC-BY	false
2000531	SALTADERO 03/07/2018	e2af9911-9f24-48b2-8cec-54fcf4f4016b	LEGUAP 01 SALTADERO__2018-06-23__18-33-28(3).JPG	https://app.wildlifeinsights.org/download/2004947/data-files/e2af9911-9f24-48b2-8cec-54fcf4f4016b		Adrian Schiavini	71739522-c635-45d7-a8e9-6115b5615253	Mammalia	Cetartiodactyla	Camelidae	Lama	guanicoe	Guanaco		2018-06-23 18:33:28					1			false			CC-BY	false
2000531	Elvira 2H paso castor 08/05/2018	ccf2f48e-5f3a-47ca-a326-9fd58a269f09	ELVIRA 2H PSO CASTOR__2018-10-27__21-35-29(2).JPG	https://app.wildlifeinsights.org/download/2004947/data-files/ccf2f48e-5f3a-47ca-a326-9fd58a269f09		Adrian Schiavini	43320a08-bf31-49a5-8213-f032311c5765	Mammalia	Rodentia	Castoridae	Castor	canadensis	American Beaver		2018-10-27 21:35:29					1			false			CC-BY	false
2000531	SALTADERO 03/07/2018	9e3b50ac-ade1-4059-8359-5f26c8905b43	LEGUAP 01 SALTADERO__2018-06-03__19-44-46(4).JPG	https://app.wildlifeinsights.org/download/2004947/data-files/9e3b50ac-ade1-4059-8359-5f26c8905b43		Adrian Schiavini	7a3f5fb1-8e10-44c8-b040-d0672788540c	Mammalia	Carnivora	Canidae	Lycalopex	griseus	Argentine Gray Fox		2018-06-03 19:44:46					1			false			CC-BY	false
2000531	INTER01 TRAMPA	3c3192d2-1b6e-487b-bcb5-860b4982d7a0	INTER 01 TRAMPA__2018-07-04__12-51-22(2).JPG	https://app.wildlifeinsights.org/download/2004947/data-files/3c3192d2-1b6e-487b-bcb5-860b4982d7a0		Adrian Schiavini	7a3f5fb1-8e10-44c8-b040-d0672788540c	Mammalia	Carnivora	Canidae	Lycalopex	griseus	Argentine Gray Fox		2018-07-04 12:51:22					1			false			CC-BY	false
2000531	SALTADERO 03/07/2018	168503af-e16a-4f5a-aea9-2203dd91e6ce	LEGUAP 01 SALTADERO__2018-06-03__19-44-41(2).JPG	https://app.wildlifeinsights.org/download/2004947/data-files/168503af-e16a-4f5a-aea9-2203dd91e6ce		Adrian Schiavini	7a3f5fb1-8e10-44c8-b040-d0672788540c	Mammalia	Carnivora	Canidae	Lycalopex	griseus	Argentine Gray Fox		2018-06-03 19:44:41					1			false			CC-BY	false
2000531	INTER04 ELVIRAEMPOSTADA 03/06/2018	55e6f8df-353d-41bd-b38c-8da3918538b6	f5c04edb-9316-48cb-a679-d42d954f3523.JPG	https://app.wildlifeinsights.org/download/2004947/data-files/55e6f8df-353d-41bd-b38c-8da3918538b6		Adrian Schiavini	f1856211-cfb7-4a5b-9158-c0f72fd09ee6						Blank		2018-03-22 19:38:14					1			false			CC-BY	false
2000531	INTER04 ELVIRAEMPOSTADA 03/06/2018	98508753-6b01-4305-9b5c-86cf9b797f9b	057bf44d-3571-4d53-9bb8-23201d07f937.JPG	https://app.wildlifeinsights.org/download/2004947/data-files/98508753-6b01-4305-9b5c-86cf9b797f9b		Emiliano Arona Ferreira	f1856211-cfb7-4a5b-9158-c0f72fd09ee6						Blank		2018-03-08 14:26:23					1			false			CC-BY	false
2000531	INTER04 ELVIRAEMPOSTADA 03/06/2018	6d7df345-9a82-4946-8c83-8ebc087f6cb0	18bf5c06-f01a-41fd-8eb1-e53ba27b7702.JPG	https://app.wildlifeinsights.org/download/2004947/data-files/6d7df345-9a82-4946-8c83-8ebc087f6cb0		Adrian Schiavini	f1856211-cfb7-4a5b-9158-c0f72fd09ee6						Blank		2018-03-06 22:36:15					1			false			CC-BY	false
2000531	SALTADERO 03/07/2018	5922b386-e909-4ee3-bd3e-83082c6f7604	LEGUAP 01 SALTADERO__2018-05-15__10-48-18(3).JPG	https://app.wildlifeinsights.org/download/2004947/data-files/5922b386-e909-4ee3-bd3e-83082c6f7604		Adrian Schiavini	71739522-c635-45d7-a8e9-6115b5615253	Mammalia	Cetartiodactyla	Camelidae	Lama	guanicoe	Guanaco		2018-05-15 10:48:18					2			false			CC-BY	false
2000531	LEGUAP03 SOLDEVILA 03/24/2018	bfb54ade-7497-4724-8a82-d4930d7bd8b2	LEGUAP03 SOLDEVILA__2018-04-30__10-41-52(9).JPG	https://app.wildlifeinsights.org/download/2004947/data-files/bfb54ade-7497-4724-8a82-d4930d7bd8b2		Adrian Schiavini	f2d233e3-80e3-433d-9687-e29ecc7a467a	Mammalia					Mammal		2018-04-30 10:41:52					1			false			CC-BY	false
2000531	SALTADERO 03/07/2018	0b16310e-0353-452f-8a51-e5e37f975b4a	LEGUAP 01 SALTADERO__2018-04-23__18-09-12(4).JPG	https://app.wildlifeinsights.org/download/2004947/data-files/0b16310e-0353-452f-8a51-e5e37f975b4a		Adrian Schiavini	71739522-c635-45d7-a8e9-6115b5615253	Mammalia	Cetartiodactyla	Camelidae	Lama	guanicoe	Guanaco		2018-04-23 18:09:12					1			false			CC-BY	false
2000531	INTER01 TRAMPA	c1342b51-6ff1-40e2-8a96-4152ceb3706f	INTER 01 TRAMPA__2018-04-06__15-57-26(2).JPG	https://app.wildlifeinsights.org/download/2004947/data-files/c1342b51-6ff1-40e2-8a96-4152ceb3706f		Adrian Schiavini	f1856211-cfb7-4a5b-9158-c0f72fd09ee6						Blank		2018-04-06 15:57:26					1			false			CC-BY	false
2000531	1a500d9c-6e16-4d8e-9537-a16e159f781d	ea0ded14-74dd-4d93-ba47-2f3c3ea1e271	0a655d87-e92e-47b1-a20c-71dda72307de.JPG	https://app.wildlifeinsights.org/download/2004947/data-files/ea0ded14-74dd-4d93-ba47-2f3c3ea1e271		Emiliano Arona Ferreira	aca65aaa-8c6d-4b69-94de-842b08b13bd6	Mammalia	Cetartiodactyla	Bovidae	Bos	taurus	Domestic Cattle		2018-04-16 08:51:38					1			false			CC-BY	true
2000531	1a500d9c-6e16-4d8e-9537-a16e159f781d	db4775e1-235e-40c7-97b7-1818beadf857	e5af1540-31ef-4303-8436-6a5e75332017.JPG	https://app.wildlifeinsights.org/download/2004947/data-files/db4775e1-235e-40c7-97b7-1818beadf857		Emiliano Arona Ferreira	aca65aaa-8c6d-4b69-94de-842b08b13bd6	Mammalia	Cetartiodactyla	Bovidae	Bos	taurus	Domestic Cattle		2018-05-02 08:49:11					1			false			CC-BY	true
2000531	SALTADERO 03/07/2018	e1ac8eb0-bd21-4110-ada7-410de2f719ed	LEGUAP 01 SALTADERO__2018-04-21__14-02-22(2).JPG	https://app.wildlifeinsights.org/download/2004947/data-files/e1ac8eb0-bd21-4110-ada7-410de2f719ed		Adrian Schiavini	71739522-c635-45d7-a8e9-6115b5615253	Mammalia	Cetartiodactyla	Camelidae	Lama	guanicoe	Guanaco		2018-04-21 14:02:22					1			false			CC-BY	false
2000531	INTER01 TRAMPA	5522d572-9389-4a7f-9fb8-dff08c2b04f5	INTER 01 TRAMPA__2018-04-09__02-45-19(3).JPG	https://app.wildlifeinsights.org/download/2004947/data-files/5522d572-9389-4a7f-9fb8-dff08c2b04f5		Adrian Schiavini	7a3f5fb1-8e10-44c8-b040-d0672788540c	Mammalia	Carnivora	Canidae	Lycalopex	griseus	Argentine Gray Fox		2018-04-09 02:45:19					1			false			CC-BY	false
2000531	1a500d9c-6e16-4d8e-9537-a16e159f781d	a8ad269e-3504-4d26-85aa-b6b7f5c0cee7	61d09438-c8ec-4467-959c-cc7abba85123.JPG	https://app.wildlifeinsights.org/download/2004947/data-files/a8ad269e-3504-4d26-85aa-b6b7f5c0cee7		Adrian Schiavini	0de8422e-f59d-4802-9e93-ab8559e43e55	Mammalia	Artiodactyla	Bovidae	Ovis	aries	Domestic Sheep		2018-04-12 14:52:49					1			false			CC-BY	true
2000531	SALTADERO 03/07/2018	4410b7a6-9841-42ca-9ddd-15bf80339cbb	LEGUAP 01 SALTADERO__2018-03-13__14-48-15(4).JPG	https://app.wildlifeinsights.org/download/2004947/data-files/4410b7a6-9841-42ca-9ddd-15bf80339cbb		Adrian Schiavini	f1856211-cfb7-4a5b-9158-c0f72fd09ee6						Blank		2018-03-13 14:48:15					1			false			CC-BY	false
2000531	Elvira 2H paso castor 08/05/2018	20e28520-db46-4f23-9b9f-01675a0de158	ELVIRA 2H PSO CASTOR__2018-10-23__12-47-33(2).JPG	https://app.wildlifeinsights.org/download/2004947/data-files/20e28520-db46-4f23-9b9f-01675a0de158		Adrian Schiavini	f1856211-cfb7-4a5b-9158-c0f72fd09ee6						Blank		2018-10-23 12:47:33					1			false			CC-BY	false
2000531	1a500d9c-6e16-4d8e-9537-a16e159f781d	688270f7-9c4c-4c01-9819-13bb75944ccb	50cd56ee-d696-4b70-9945-057f6ee1718d.JPG	https://app.wildlifeinsights.org/download/2004947/data-files/688270f7-9c4c-4c01-9819-13bb75944ccb		Emiliano Arona Ferreira	aca65aaa-8c6d-4b69-94de-842b08b13bd6	Mammalia	Cetartiodactyla	Bovidae	Bos	taurus	Domestic Cattle		2018-04-13 19:04:03					1			false			CC-BY	true
2000531	Elvira 2H paso castor 08/05/2018	cabedc88-5679-4f0c-b59c-aa9c1ef26933	ELVIRA 2H PSO CASTOR__2018-08-25__13-11-33(3).JPG	https://app.wildlifeinsights.org/download/2004947/data-files/cabedc88-5679-4f0c-b59c-aa9c1ef26933		Adrian Schiavini	f1856211-cfb7-4a5b-9158-c0f72fd09ee6						Blank		2018-08-25 13:11:33					1			false			CC-BY	false
2000531	LEGUAP03 SOLDEVILA 03/24/2018	bcf8fdae-29f8-49a4-b918-4d7b0a3f592b	LEGUAP03 SOLDEVILA__2018-06-17__16-29-30(2).JPG	https://app.wildlifeinsights.org/download/2004947/data-files/bcf8fdae-29f8-49a4-b918-4d7b0a3f592b		Adrian Schiavini	71739522-c635-45d7-a8e9-6115b5615253	Mammalia	Cetartiodactyla	Camelidae	Lama	guanicoe	Guanaco		2018-06-17 16:29:30					1			false			CC-BY	false
2000531	Elvira 2H paso castor 08/05/2018	3badcc1c-9128-4990-9512-f881fab9eb87	ELVIRA 2H PSO CASTOR__2018-10-16__06-51-08(2).JPG	https://app.wildlifeinsights.org/download/2004947/data-files/3badcc1c-9128-4990-9512-f881fab9eb87		Emiliano Arona Ferreira	f1856211-cfb7-4a5b-9158-c0f72fd09ee6						Blank		2018-10-16 06:51:08					1			false			CC-BY	false
2000531	SALTADERO 03/07/2018	ae2efb73-a63a-4525-9731-a1ff2de84636	LEGUAP 01 SALTADERO__2018-05-14__21-56-21(2).JPG	https://app.wildlifeinsights.org/download/2004947/data-files/ae2efb73-a63a-4525-9731-a1ff2de84636		Adrian Schiavini	7a3f5fb1-8e10-44c8-b040-d0672788540c	Mammalia	Carnivora	Canidae	Lycalopex	griseus	Argentine Gray Fox		2018-05-14 21:56:21					1			false			CC-BY	false
2000531	1a500d9c-6e16-4d8e-9537-a16e159f781d	71c8c0a6-36bd-403b-bdac-d68915b1ca28	6bdf9b60-b140-4d59-bc59-bb88ee29b5c2.JPG	https://app.wildlifeinsights.org/download/2004947/data-files/71c8c0a6-36bd-403b-bdac-d68915b1ca28		Emiliano Arona Ferreira	aca65aaa-8c6d-4b69-94de-842b08b13bd6	Mammalia	Cetartiodactyla	Bovidae	Bos	taurus	Domestic Cattle		2018-05-01 11:17:43					1			false			CC-BY	true
2000531	1a500d9c-6e16-4d8e-9537-a16e159f781d	dbd1dccd-8c4a-4645-9870-23cd949725e2	0663f3f7-bc82-47b0-9f27-688445d7bfc3.JPG	https://app.wildlifeinsights.org/download/2004947/data-files/dbd1dccd-8c4a-4645-9870-23cd949725e2		Emiliano Arona Ferreira	aca65aaa-8c6d-4b69-94de-842b08b13bd6	Mammalia	Cetartiodactyla	Bovidae	Bos	taurus	Domestic Cattle		2018-04-29 10:15:20					1			false			CC-BY	true
2000531	INTER04 ELVIRAEMPOSTADA 03/06/2018	0c61e835-36da-4727-8144-8867ea2a12ef	84f16712-d905-4a65-a02f-c9933e410a3a.JPG	https://app.wildlifeinsights.org/download/2004947/data-files/0c61e835-36da-4727-8144-8867ea2a12ef		Emiliano Arona Ferreira	7a3f5fb1-8e10-44c8-b040-d0672788540c	Mammalia	Carnivora	Canidae	Lycalopex	griseus	Argentine Gray Fox		2018-04-14 13:06:04					1			false			CC-BY	false
2000531	INTER01 TRAMPA	9ba36e5d-0d7e-4e51-85bf-d3b2b1e3ed66	INTER 01 TRAMPA__2018-05-16__19-37-47(1).JPG	https://app.wildlifeinsights.org/download/2004947/data-files/9ba36e5d-0d7e-4e51-85bf-d3b2b1e3ed66		Adrian Schiavini	7a3f5fb1-8e10-44c8-b040-d0672788540c	Mammalia	Carnivora	Canidae	Lycalopex	griseus	Argentine Gray Fox		2018-05-16 19:37:47					1			false			CC-BY	false
2000531	SALTADERO 03/07/2018	a61930e4-fd3b-43c2-81b6-c3f47d8d5ff5	LEGUAP 01 SALTADERO__2018-04-28__13-36-16(4).JPG	https://app.wildlifeinsights.org/download/2004947/data-files/a61930e4-fd3b-43c2-81b6-c3f47d8d5ff5		Adrian Schiavini	71739522-c635-45d7-a8e9-6115b5615253	Mammalia	Cetartiodactyla	Camelidae	Lama	guanicoe	Guanaco		2018-04-28 13:36:16					1			false			CC-BY	false
2000531	1a500d9c-6e16-4d8e-9537-a16e159f781d	96c5b841-c432-4b02-b8df-19298fd92695	fac648d9-a1e2-4c56-bc2e-029a183f2293.JPG	https://app.wildlifeinsights.org/download/2004947/data-files/96c5b841-c432-4b02-b8df-19298fd92695		Emiliano Arona Ferreira	aca65aaa-8c6d-4b69-94de-842b08b13bd6	Mammalia	Cetartiodactyla	Bovidae	Bos	taurus	Domestic Cattle		2018-05-02 11:06:54					1			false			CC-BY	true
2000531	LEGUAP03 SOLDEVILA 03/24/2018	e4b54d09-976f-44c0-9217-1be88ccadaf1	LEGUAP03 SOLDEVILA__2018-04-29__10-33-41(8).JPG	https://app.wildlifeinsights.org/download/2004947/data-files/e4b54d09-976f-44c0-9217-1be88ccadaf1		Adrian Schiavini	aca65aaa-8c6d-4b69-94de-842b08b13bd6	Mammalia	Cetartiodactyla	Bovidae	Bos	taurus	Domestic Cattle		2018-04-29 10:33:41					1			false			CC-BY	false
2000531	1a500d9c-6e16-4d8e-9537-a16e159f781d	9ade658b-7d40-478d-aa9a-f88b17d8814c	16de1ca4-6f8c-480d-a157-bcf27e56c997.JPG	https://app.wildlifeinsights.org/download/2004947/data-files/9ade658b-7d40-478d-aa9a-f88b17d8814c		Emiliano Arona Ferreira	aca65aaa-8c6d-4b69-94de-842b08b13bd6	Mammalia	Cetartiodactyla	Bovidae	Bos	taurus	Domestic Cattle		2018-04-24 16:25:01					1			false			CC-BY	true
2000531	INTER01 TRAMPA	84792497-a045-4f3b-838a-ab56b7fd70fe	INTER 01 TRAMPA__2018-05-04__00-17-41(4).JPG	https://app.wildlifeinsights.org/download/2004947/data-files/84792497-a045-4f3b-838a-ab56b7fd70fe		Adrian Schiavini	f2efdae9-efb8-48fb-8a91-eccf79ab4ffb	No CV Result	No CV Result	No CV Result	No CV Result	No CV Result	No CV Result		2018-05-04 00:17:41					1			false			CC-BY	false
2000531	LEGUAP03 SOLDEVILA 03/24/2018	94d418c4-e503-44af-8c36-c19ed72f2373	LEGUAP03 SOLDEVILA__2018-06-26__11-05-38(1).JPG	https://app.wildlifeinsights.org/download/2004947/data-files/94d418c4-e503-44af-8c36-c19ed72f2373		Adrian Schiavini	71739522-c635-45d7-a8e9-6115b5615253	Mammalia	Cetartiodactyla	Camelidae	Lama	guanicoe	Guanaco		2018-06-26 11:05:38					1			false			CC-BY	false
2000531	LEGUAP03 SOLDEVILA 03/24/2018	e7dce28d-7f5d-4766-877a-387092830a67	LEGUAP03 SOLDEVILA__2018-05-30__11-57-03(2).JPG	https://app.wildlifeinsights.org/download/2004947/data-files/e7dce28d-7f5d-4766-877a-387092830a67		Adrian Schiavini	71739522-c635-45d7-a8e9-6115b5615253	Mammalia	Cetartiodactyla	Camelidae	Lama	guanicoe	Guanaco		2018-05-30 11:57:03					1			false			CC-BY	false
2000531	SALTADERO 03/07/2018	77e4eba1-edd9-4430-8418-ce23270e74c3	LEGUAP 01 SALTADERO__2018-04-23__12-22-49(4).JPG	https://app.wildlifeinsights.org/download/2004947/data-files/77e4eba1-edd9-4430-8418-ce23270e74c3		Adrian Schiavini	71739522-c635-45d7-a8e9-6115b5615253	Mammalia	Cetartiodactyla	Camelidae	Lama	guanicoe	Guanaco		2018-04-23 12:22:49					1			false			CC-BY	false
2000531	Elvira 2H paso castor 08/05/2018	4d2fd6a6-352e-4c5d-bcbc-6a70e6091a96	ELVIRA 2H PSO CASTOR__2018-10-20__14-00-58(3).JPG	https://app.wildlifeinsights.org/download/2004947/data-files/4d2fd6a6-352e-4c5d-bcbc-6a70e6091a96		Emiliano Arona Ferreira	f1856211-cfb7-4a5b-9158-c0f72fd09ee6						Blank		2018-10-20 14:00:58					1			false			CC-BY	false
2000531	1a500d9c-6e16-4d8e-9537-a16e159f781d	5dcfbd78-65e7-4c1a-b62e-60b79a18962b	9f2d323e-d429-4ce9-acd1-add106fb3212.JPG	https://app.wildlifeinsights.org/download/2004947/data-files/5dcfbd78-65e7-4c1a-b62e-60b79a18962b		Emiliano Arona Ferreira	3d80f1d6-b1df-4966-9ff4-94053c7a902a	Mammalia	Carnivora	Canidae	Canis	familiaris	Domestic Dog		2018-03-22 17:25:11					1	Asilvestrado		false			CC-BY	true
2000531	1a500d9c-6e16-4d8e-9537-a16e159f781d	aee6e193-70e1-41c7-bafd-e31f7bf6fa99	29296809-eded-48a7-b6ea-ee81fc930ea5.JPG	https://app.wildlifeinsights.org/download/2004947/data-files/aee6e193-70e1-41c7-bafd-e31f7bf6fa99		Emiliano Arona Ferreira	aca65aaa-8c6d-4b69-94de-842b08b13bd6	Mammalia	Cetartiodactyla	Bovidae	Bos	taurus	Domestic Cattle		2018-05-10 15:27:42					1			false			CC-BY	true
2000531	SALTADERO 03/07/2018	cb8098e7-858c-408d-95ec-f16865a9a889	LEGUAP 01 SALTADERO__2018-07-16__16-02-50(4).JPG	https://app.wildlifeinsights.org/download/2004947/data-files/cb8098e7-858c-408d-95ec-f16865a9a889		Adrian Schiavini	71739522-c635-45d7-a8e9-6115b5615253	Mammalia	Cetartiodactyla	Camelidae	Lama	guanicoe	Guanaco		2018-07-16 16:02:50					1			false			CC-BY	false
2000531	Elvira 2H paso castor 08/05/2018	42f7abf7-843c-481a-895a-d539f27668c0	ELVIRA 2H PSO CASTOR__2018-10-27__11-47-05(3).JPG	https://app.wildlifeinsights.org/download/2004947/data-files/42f7abf7-843c-481a-895a-d539f27668c0		Adrian Schiavini	f1856211-cfb7-4a5b-9158-c0f72fd09ee6						Blank		2018-10-27 11:47:05					1			false			CC-BY	false
2000531	SALTADERO 03/07/2018	eaa7c88b-01e1-4c48-a378-5154f985447a	LEGUAP 01 SALTADERO__2018-04-22__15-16-47(2).JPG	https://app.wildlifeinsights.org/download/2004947/data-files/eaa7c88b-01e1-4c48-a378-5154f985447a		Adrian Schiavini	71739522-c635-45d7-a8e9-6115b5615253	Mammalia	Cetartiodactyla	Camelidae	Lama	guanicoe	Guanaco		2018-04-22 15:16:47					1			false			CC-BY	false
2000531	LEGUAP03 SOLDEVILA 03/24/2018	299ffe37-8c29-4f1f-afb5-5917e4552c79	LEGUAP03 SOLDEVILA__2018-04-27__11-54-49(3).JPG	https://app.wildlifeinsights.org/download/2004947/data-files/299ffe37-8c29-4f1f-afb5-5917e4552c79		Adrian Schiavini	f1856211-cfb7-4a5b-9158-c0f72fd09ee6						Blank		2018-04-27 11:54:49					1			false			CC-BY	false
2000531	INTER04 ELVIRAEMPOSTADA 03/06/2018	96ec11ab-fb98-43d5-913c-d8d385ea105c	f1d12696-b37f-4c91-a18b-4a4b131a3ec5.JPG	https://app.wildlifeinsights.org/download/2004947/data-files/96ec11ab-fb98-43d5-913c-d8d385ea105c		Adrian Schiavini	0de8422e-f59d-4802-9e93-ab8559e43e55	Mammalia	Artiodactyla	Bovidae	Ovis	aries	Domestic Sheep		2018-04-18 09:36:32					2			false			CC-BY	false
2000531	Elvira 2H paso castor 08/05/2018	9cd5e7cf-0956-45ba-9825-f7db5815d22f	ELVIRA 2H PSO CASTOR__2018-08-25__14-05-34(4).JPG	https://app.wildlifeinsights.org/download/2004947/data-files/9cd5e7cf-0956-45ba-9825-f7db5815d22f		Adrian Schiavini	71739522-c635-45d7-a8e9-6115b5615253	Mammalia	Cetartiodactyla	Camelidae	Lama	guanicoe	Guanaco		2018-08-25 14:05:34					1			false			CC-BY	false
2000531	1a500d9c-6e16-4d8e-9537-a16e159f781d	d33c7c07-1424-4779-9834-f2991bf8385b	bc87fb31-31b8-47b9-b76c-97a5ac8d8f0f.JPG	https://app.wildlifeinsights.org/download/2004947/data-files/d33c7c07-1424-4779-9834-f2991bf8385b		Emiliano Arona Ferreira	7a3f5fb1-8e10-44c8-b040-d0672788540c	Mammalia	Carnivora	Canidae	Lycalopex	griseus	Argentine Gray Fox		2018-04-30 10:54:54					1			false			CC-BY	true
2000531	1a500d9c-6e16-4d8e-9537-a16e159f781d	3e1abb85-5c4b-44a8-ad16-2605db25f743	5c3697ff-9879-473d-9998-b2b59c37d207.JPG	https://app.wildlifeinsights.org/download/2004947/data-files/3e1abb85-5c4b-44a8-ad16-2605db25f743		Emiliano Arona Ferreira	aca65aaa-8c6d-4b69-94de-842b08b13bd6	Mammalia	Cetartiodactyla	Bovidae	Bos	taurus	Domestic Cattle		2018-05-10 09:55:35					1			false			CC-BY	true
2000531	1a500d9c-6e16-4d8e-9537-a16e159f781d	4337b83e-de93-45d2-8989-eb413888cd5e	14e79576-2006-4a18-b4d4-921305d113c6.JPG	https://app.wildlifeinsights.org/download/2004947/data-files/4337b83e-de93-45d2-8989-eb413888cd5e		Adrian Schiavini	0de8422e-f59d-4802-9e93-ab8559e43e55	Mammalia	Artiodactyla	Bovidae	Ovis	aries	Domestic Sheep		2018-04-21 10:38:56					1			false			CC-BY	true
2000531	1a500d9c-6e16-4d8e-9537-a16e159f781d	5b9a8e5f-2494-4c5d-92db-67ebac6ab9f1	2cae7847-f84b-49fe-9333-96a36ce59296.JPG	https://app.wildlifeinsights.org/download/2004947/data-files/5b9a8e5f-2494-4c5d-92db-67ebac6ab9f1		Adrian Schiavini	0de8422e-f59d-4802-9e93-ab8559e43e55	Mammalia	Artiodactyla	Bovidae	Ovis	aries	Domestic Sheep		2018-04-20 11:07:37					1			false			CC-BY	true
2000531	LEGUAP03 SOLDEVILA 03/24/2018	79d7aabe-f911-4458-b07d-e43637fb223d	LEGUAP03 SOLDEVILA__2018-04-29__10-57-36(5).JPG	https://app.wildlifeinsights.org/download/2004947/data-files/79d7aabe-f911-4458-b07d-e43637fb223d		Adrian Schiavini	aca65aaa-8c6d-4b69-94de-842b08b13bd6	Mammalia	Cetartiodactyla	Bovidae	Bos	taurus	Domestic Cattle		2018-04-29 10:57:36					1			false			CC-BY	false
2000531	INTER04 ELVIRAEMPOSTADA 03/06/2018	760942e3-b334-464f-84ae-8bef8a281b8c	3c524340-9bc9-4691-9150-907b914435c6.JPG	https://app.wildlifeinsights.org/download/2004947/data-files/760942e3-b334-464f-84ae-8bef8a281b8c		Adrian Schiavini	f1856211-cfb7-4a5b-9158-c0f72fd09ee6						Blank		2018-03-07 14:03:20					1			false			CC-BY	false
2000531	LEGUAP03 SOLDEVILA 03/24/2018	e44f9b30-1a19-4984-9133-4853a3e7f30e	LEGUAP03 SOLDEVILA__2018-06-28__13-01-55(6).JPG	https://app.wildlifeinsights.org/download/2004947/data-files/e44f9b30-1a19-4984-9133-4853a3e7f30e		Adrian Schiavini	71739522-c635-45d7-a8e9-6115b5615253	Mammalia	Cetartiodactyla	Camelidae	Lama	guanicoe	Guanaco		2018-06-28 13:01:55					1			false			CC-BY	false
2000531	SALTADERO 03/07/2018	819e0ef5-d248-433c-be33-1649ab40d0b7	LEGUAP 01 SALTADERO__2018-06-03__13-00-05(3).JPG	https://app.wildlifeinsights.org/download/2004947/data-files/819e0ef5-d248-433c-be33-1649ab40d0b7		Adrian Schiavini	7a3f5fb1-8e10-44c8-b040-d0672788540c	Mammalia	Carnivora	Canidae	Lycalopex	griseus	Argentine Gray Fox		2018-06-03 13:00:05					1			false			CC-BY	false
2000531	1a500d9c-6e16-4d8e-9537-a16e159f781d	292bfd4e-8d12-4a5c-bce1-3509fe448592	e4ba5058-dc0d-4fc0-a641-b31f654bae13.JPG	https://app.wildlifeinsights.org/download/2004947/data-files/292bfd4e-8d12-4a5c-bce1-3509fe448592		Emiliano Arona Ferreira	71739522-c635-45d7-a8e9-6115b5615253	Mammalia	Cetartiodactyla	Camelidae	Lama	guanicoe	Guanaco		2018-03-19 12:45:10					1			false			CC-BY	true
2000531	INTER01 TRAMPA	9cd3740d-9c73-48b7-a735-4294c8a85c7f	INTER 01 TRAMPA__2018-05-07__18-43-56(1).JPG	https://app.wildlifeinsights.org/download/2004947/data-files/9cd3740d-9c73-48b7-a735-4294c8a85c7f		Adrian Schiavini	71739522-c635-45d7-a8e9-6115b5615253	Mammalia	Cetartiodactyla	Camelidae	Lama	guanicoe	Guanaco		2018-05-07 18:43:56					2			false			CC-BY	false
2000531	1a500d9c-6e16-4d8e-9537-a16e159f781d	beb5eab2-d7d8-4b3a-9d24-bc4bcb94f734	d4e9bf58-3f92-4248-a876-e1bcd0a6e515.JPG	https://app.wildlifeinsights.org/download/2004947/data-files/beb5eab2-d7d8-4b3a-9d24-bc4bcb94f734		Emiliano Arona Ferreira	f1856211-cfb7-4a5b-9158-c0f72fd09ee6						Blank		2018-05-14 08:58:55					1			false			CC-BY	true
2000531	SALTADERO 03/07/2018	08d2bc79-dfa2-44e0-86cd-7e11f59252b2	LEGUAP 01 SALTADERO__2018-06-22__14-49-09(4).JPG	https://app.wildlifeinsights.org/download/2004947/data-files/08d2bc79-dfa2-44e0-86cd-7e11f59252b2		Adrian Schiavini	7a3f5fb1-8e10-44c8-b040-d0672788540c	Mammalia	Carnivora	Canidae	Lycalopex	griseus	Argentine Gray Fox		2018-06-22 14:49:09					1			false			CC-BY	false
2000531	LEGUAP03 SOLDEVILA 03/24/2018	b4467c38-15a3-45d2-8288-07b37033f204	LEGUAP03 SOLDEVILA__2018-05-09__18-38-04(3).JPG	https://app.wildlifeinsights.org/download/2004947/data-files/b4467c38-15a3-45d2-8288-07b37033f204		Adrian Schiavini	71739522-c635-45d7-a8e9-6115b5615253	Mammalia	Cetartiodactyla	Camelidae	Lama	guanicoe	Guanaco		2018-05-09 18:38:04					1			false			CC-BY	false
2000531	1a500d9c-6e16-4d8e-9537-a16e159f781d	09613900-4c89-4311-809f-7b4f383d8176	8d536006-c8f5-4d22-8dd1-1ebaa758353c.JPG	https://app.wildlifeinsights.org/download/2004947/data-files/09613900-4c89-4311-809f-7b4f383d8176		Emiliano Arona Ferreira	aca65aaa-8c6d-4b69-94de-842b08b13bd6	Mammalia	Cetartiodactyla	Bovidae	Bos	taurus	Domestic Cattle		2018-05-10 09:51:56					1			false			CC-BY	true
2000531	SALTADERO 03/07/2018	0bf79c7f-a824-46e2-8572-cb50d6e39050	LEGUAP 01 SALTADERO__2018-07-17__20-18-32(2).JPG	https://app.wildlifeinsights.org/download/2004947/data-files/0bf79c7f-a824-46e2-8572-cb50d6e39050		Adrian Schiavini	f1856211-cfb7-4a5b-9158-c0f72fd09ee6						Blank		2018-07-17 20:18:32					1			false			CC-BY	false
2000531	LEGUAP03 SOLDEVILA 03/24/2018	112017c3-d77d-49f6-982e-bda38d0a5c84	LEGUAP03 SOLDEVILA__2018-06-26__11-42-05(3).JPG	https://app.wildlifeinsights.org/download/2004947/data-files/112017c3-d77d-49f6-982e-bda38d0a5c84		Adrian Schiavini	71739522-c635-45d7-a8e9-6115b5615253	Mammalia	Cetartiodactyla	Camelidae	Lama	guanicoe	Guanaco		2018-06-26 11:42:05					1			false			CC-BY	false
2000531	SALTADERO 03/07/2018	94791561-9e4e-452e-8f3d-d0c4ed1f74cb	LEGUAP 01 SALTADERO__2018-06-01__20-34-22(1).JPG	https://app.wildlifeinsights.org/download/2004947/data-files/94791561-9e4e-452e-8f3d-d0c4ed1f74cb		Adrian Schiavini	7a3f5fb1-8e10-44c8-b040-d0672788540c	Mammalia	Carnivora	Canidae	Lycalopex	griseus	Argentine Gray Fox		2018-06-01 20:34:22					1			false			CC-BY	false
2000531	Elvira 2H paso castor 08/05/2018	c2e5f909-3a9c-4843-aa98-d9f24e3fbfa0	ELVIRA 2H PSO CASTOR__2018-08-16__13-43-47(5).JPG	https://app.wildlifeinsights.org/download/2004947/data-files/c2e5f909-3a9c-4843-aa98-d9f24e3fbfa0		Adrian Schiavini	71739522-c635-45d7-a8e9-6115b5615253	Mammalia	Cetartiodactyla	Camelidae	Lama	guanicoe	Guanaco		2018-08-16 13:43:47					4			false			CC-BY	false
2000531	INTER01 TRAMPA	ab01e37f-6db3-4afb-aac4-bc74893d1603	INTER 01 TRAMPA__2018-04-08__11-01-00(1).JPG	https://app.wildlifeinsights.org/download/2004947/data-files/ab01e37f-6db3-4afb-aac4-bc74893d1603		Adrian Schiavini	7a3f5fb1-8e10-44c8-b040-d0672788540c	Mammalia	Carnivora	Canidae	Lycalopex	griseus	Argentine Gray Fox		2018-04-08 11:01:00					1			false			CC-BY	false
2000531	INTER01 TRAMPA	9b6f7ea1-7738-4aa7-b1e5-4454c07806a6	INTER 01 TRAMPA__2018-04-04__11-40-19(4).JPG	https://app.wildlifeinsights.org/download/2004947/data-files/9b6f7ea1-7738-4aa7-b1e5-4454c07806a6		Adrian Schiavini	f1856211-cfb7-4a5b-9158-c0f72fd09ee6						Blank		2018-04-04 11:40:19					1			false			CC-BY	false
2000531	Elvira 2H paso castor 08/05/2018	fcfe0662-bcb1-4ad8-b1ba-887e1be6af0f	ELVIRA 2H PSO CASTOR__2018-08-25__14-06-54(2).JPG	https://app.wildlifeinsights.org/download/2004947/data-files/fcfe0662-bcb1-4ad8-b1ba-887e1be6af0f		Adrian Schiavini	71739522-c635-45d7-a8e9-6115b5615253	Mammalia	Cetartiodactyla	Camelidae	Lama	guanicoe	Guanaco		2018-08-25 14:06:54					2			false			CC-BY	false
2000531	LEGUAP03 SOLDEVILA 03/24/2018	fc93d222-7781-417a-9b52-5780268040d1	LEGUAP03 SOLDEVILA__2018-04-29__10-49-20(5).JPG	https://app.wildlifeinsights.org/download/2004947/data-files/fc93d222-7781-417a-9b52-5780268040d1		Adrian Schiavini	aca65aaa-8c6d-4b69-94de-842b08b13bd6	Mammalia	Cetartiodactyla	Bovidae	Bos	taurus	Domestic Cattle		2018-04-29 10:49:20					2			false			CC-BY	false
2000531	LEGUAP03 SOLDEVILA 03/24/2018	05505623-41b4-4bbf-a4c3-487dfee75ac1	LEGUAP03 SOLDEVILA__2018-05-10__10-19-53(3).JPG	https://app.wildlifeinsights.org/download/2004947/data-files/05505623-41b4-4bbf-a4c3-487dfee75ac1		Adrian Schiavini	71739522-c635-45d7-a8e9-6115b5615253	Mammalia	Cetartiodactyla	Camelidae	Lama	guanicoe	Guanaco		2018-05-10 10:19:53					1			false			CC-BY	false
2000531	1a500d9c-6e16-4d8e-9537-a16e159f781d	e461d6a0-0f8d-4b55-b884-e99ee2668c36	48190957-9c7d-4d44-a160-54a4b0fcae93.JPG	https://app.wildlifeinsights.org/download/2004947/data-files/e461d6a0-0f8d-4b55-b884-e99ee2668c36		Emiliano Arona Ferreira	aca65aaa-8c6d-4b69-94de-842b08b13bd6	Mammalia	Cetartiodactyla	Bovidae	Bos	taurus	Domestic Cattle		2018-04-14 10:07:03					1			false			CC-BY	true
2000531	INTER01 TRAMPA	fab47878-1323-40c6-a459-bfba04055937	INTER 01 TRAMPA__2018-05-26__17-08-27(1).JPG	https://app.wildlifeinsights.org/download/2004947/data-files/fab47878-1323-40c6-a459-bfba04055937		Adrian Schiavini	71739522-c635-45d7-a8e9-6115b5615253	Mammalia	Cetartiodactyla	Camelidae	Lama	guanicoe	Guanaco		2018-05-26 17:08:27					1			false			CC-BY	false
2000531	SALTADERO 03/07/2018	d1f4ecad-2200-402c-8e70-1964a694d634	LEGUAP 01 SALTADERO__2018-03-27__10-52-43(1).JPG	https://app.wildlifeinsights.org/download/2004947/data-files/d1f4ecad-2200-402c-8e70-1964a694d634		Adrian Schiavini	f8f200dd-08cf-4eab-b441-c122ca96fe5e	Aves	Falconiformes	Falconidae	Caracara	plancus	Southern Caracara		2018-03-27 10:52:43					3			false			CC-BY	false
2000531	1a500d9c-6e16-4d8e-9537-a16e159f781d	4f5f16df-c2e1-41bc-8a79-acc1bb7a1247	9c6c5875-c2b6-426c-82e1-54c44815747c.JPG	https://app.wildlifeinsights.org/download/2004947/data-files/4f5f16df-c2e1-41bc-8a79-acc1bb7a1247		Emiliano Arona Ferreira	aca65aaa-8c6d-4b69-94de-842b08b13bd6	Mammalia	Cetartiodactyla	Bovidae	Bos	taurus	Domestic Cattle		2018-05-14 16:37:52					1			false			CC-BY	true
2000531	SALTADERO 03/07/2018	c84853b3-709b-4dfc-9005-5a81016065c1	LEGUAP 01 SALTADERO__2018-07-20__13-12-02(2).JPG	https://app.wildlifeinsights.org/download/2004947/data-files/c84853b3-709b-4dfc-9005-5a81016065c1		Adrian Schiavini	71739522-c635-45d7-a8e9-6115b5615253	Mammalia	Cetartiodactyla	Camelidae	Lama	guanicoe	Guanaco		2018-07-20 13:12:02					1			false			CC-BY	false
2000531	SALTADERO 03/07/2018	6bd3a44b-bebc-4233-86fe-478fcab7b660	LEGUAP 01 SALTADERO__2018-04-28__21-27-27(3).JPG	https://app.wildlifeinsights.org/download/2004947/data-files/6bd3a44b-bebc-4233-86fe-478fcab7b660		Adrian Schiavini	f1856211-cfb7-4a5b-9158-c0f72fd09ee6						Blank		2018-04-28 21:27:27					1			false			CC-BY	false
2000531	LEGUAP03 SOLDEVILA 03/24/2018	0e7dfcbe-bfef-4240-81d0-3629d2c77dce	LEGUAP03 SOLDEVILA__2018-05-04__18-22-42(3).JPG	https://app.wildlifeinsights.org/download/2004947/data-files/0e7dfcbe-bfef-4240-81d0-3629d2c77dce		Adrian Schiavini	71739522-c635-45d7-a8e9-6115b5615253	Mammalia	Cetartiodactyla	Camelidae	Lama	guanicoe	Guanaco		2018-05-04 18:22:42					1			false			CC-BY	false
2000531	1a500d9c-6e16-4d8e-9537-a16e159f781d	93c6a5c2-e7da-413e-8e8d-8152cf23d733	8b85a444-3f44-4126-ad18-4321245f80ff.JPG	https://app.wildlifeinsights.org/download/2004947/data-files/93c6a5c2-e7da-413e-8e8d-8152cf23d733		Adrian Schiavini	0de8422e-f59d-4802-9e93-ab8559e43e55	Mammalia	Artiodactyla	Bovidae	Ovis	aries	Domestic Sheep		2018-04-21 10:34:41					2			false			CC-BY	true
2000531	SALTADERO 03/07/2018	bf864644-ba1e-4d86-bde1-3131f99b42aa	LEGUAP 01 SALTADERO__2018-04-07__08-21-46(1).JPG	https://app.wildlifeinsights.org/download/2004947/data-files/bf864644-ba1e-4d86-bde1-3131f99b42aa		Adrian Schiavini	71739522-c635-45d7-a8e9-6115b5615253	Mammalia	Cetartiodactyla	Camelidae	Lama	guanicoe	Guanaco		2018-04-07 08:21:46					1			false			CC-BY	false
2000531	INTER01 TRAMPA	4c7601b9-4f5c-48b3-9a56-9827723de5e0	INTER 01 TRAMPA__2018-06-25__10-08-16(1).JPG	https://app.wildlifeinsights.org/download/2004947/data-files/4c7601b9-4f5c-48b3-9a56-9827723de5e0		Adrian Schiavini	71739522-c635-45d7-a8e9-6115b5615253	Mammalia	Cetartiodactyla	Camelidae	Lama	guanicoe	Guanaco		2018-06-25 10:08:16					1			false			CC-BY	false
2000531	INTER01 TRAMPA	f3fa7b65-2aef-4938-b5ef-966e024369ab	INTER 01 TRAMPA__2018-03-14__10-43-01(1).JPG	https://app.wildlifeinsights.org/download/2004947/data-files/f3fa7b65-2aef-4938-b5ef-966e024369ab		Iris Manabella	f1856211-cfb7-4a5b-9158-c0f72fd09ee6						Blank		2018-03-14 10:43:01					1			false			CC-BY	false
2000531	SALTADERO 03/07/2018	a52c7eed-f568-4063-b894-915f27cc561f	LEGUAP 01 SALTADERO__2018-04-22__12-02-34(3).JPG	https://app.wildlifeinsights.org/download/2004947/data-files/a52c7eed-f568-4063-b894-915f27cc561f		Adrian Schiavini	71739522-c635-45d7-a8e9-6115b5615253	Mammalia	Cetartiodactyla	Camelidae	Lama	guanicoe	Guanaco		2018-04-22 12:02:34					1			false			CC-BY	false
2000531	Elvira 2H paso castor 08/05/2018	0b0547b9-9617-45d9-b50c-b8a88934a824	ELVIRA 2H PSO CASTOR__2018-09-05__16-11-03(1).JPG	https://app.wildlifeinsights.org/download/2004947/data-files/0b0547b9-9617-45d9-b50c-b8a88934a824		Emiliano Arona Ferreira	71739522-c635-45d7-a8e9-6115b5615253	Mammalia	Cetartiodactyla	Camelidae	Lama	guanicoe	Guanaco		2018-09-05 16:11:03					1			false			CC-BY	false
2000531	1a500d9c-6e16-4d8e-9537-a16e159f781d	7993f53e-e1b1-480c-8320-3df67dc634aa	86487892-1a68-4083-aede-50e8f253a222.JPG	https://app.wildlifeinsights.org/download/2004947/data-files/7993f53e-e1b1-480c-8320-3df67dc634aa		Emiliano Arona Ferreira	aca65aaa-8c6d-4b69-94de-842b08b13bd6	Mammalia	Cetartiodactyla	Bovidae	Bos	taurus	Domestic Cattle		2018-05-02 08:56:37					1			false			CC-BY	true
2000531	SALTADERO 03/07/2018	96928f36-aa8b-4a08-84e9-df36292af665	LEGUAP 01 SALTADERO__2018-03-29__06-49-38(2).JPG	https://app.wildlifeinsights.org/download/2004947/data-files/96928f36-aa8b-4a08-84e9-df36292af665		Adrian Schiavini	f1856211-cfb7-4a5b-9158-c0f72fd09ee6						Blank		2018-03-29 06:49:38					1			false			CC-BY	false
2000531	SALTADERO 03/07/2018	553817ca-c73f-4732-a5ba-0cf5a9c99f6e	LEGUAP 01 SALTADERO__2018-05-10__07-36-53(2).JPG	https://app.wildlifeinsights.org/download/2004947/data-files/553817ca-c73f-4732-a5ba-0cf5a9c99f6e		Adrian Schiavini	f1856211-cfb7-4a5b-9158-c0f72fd09ee6						Blank		2018-05-10 07:36:53					1			false			CC-BY	false
2000531	1a500d9c-6e16-4d8e-9537-a16e159f781d	aef904f4-874c-4f46-a7f6-d10a7da173ac	d244b39b-cb54-4337-920c-122ad5c79e10.JPG	https://app.wildlifeinsights.org/download/2004947/data-files/aef904f4-874c-4f46-a7f6-d10a7da173ac		Emiliano Arona Ferreira	aca65aaa-8c6d-4b69-94de-842b08b13bd6	Mammalia	Cetartiodactyla	Bovidae	Bos	taurus	Domestic Cattle		2018-05-05 15:56:22					1			false			CC-BY	true
2000531	1a500d9c-6e16-4d8e-9537-a16e159f781d	3f2fff09-6679-4bc5-bb8e-3133b4ecaff9	7e203e40-de72-465a-99c0-ef4a0f363e5e.JPG	https://app.wildlifeinsights.org/download/2004947/data-files/3f2fff09-6679-4bc5-bb8e-3133b4ecaff9		Emiliano Arona Ferreira	71739522-c635-45d7-a8e9-6115b5615253	Mammalia	Cetartiodactyla	Camelidae	Lama	guanicoe	Guanaco		2018-03-19 12:46:31					1			false			CC-BY	true
2000531	1a500d9c-6e16-4d8e-9537-a16e159f781d	854355d4-08bf-4cf7-8c68-64c9eafe7294	8d6444b9-c085-47f9-a7a6-efd9c707b382.JPG	https://app.wildlifeinsights.org/download/2004947/data-files/854355d4-08bf-4cf7-8c68-64c9eafe7294		Emiliano Arona Ferreira	aca65aaa-8c6d-4b69-94de-842b08b13bd6	Mammalia	Cetartiodactyla	Bovidae	Bos	taurus	Domestic Cattle		2018-05-13 13:16:41					1			false			CC-BY	true
2000531	1a500d9c-6e16-4d8e-9537-a16e159f781d	a6707cab-1202-400d-b44c-afbe549e71f9	fd15643b-aede-4a13-8897-5005e096786c.JPG	https://app.wildlifeinsights.org/download/2004947/data-files/a6707cab-1202-400d-b44c-afbe549e71f9		Emiliano Arona Ferreira	f1856211-cfb7-4a5b-9158-c0f72fd09ee6						Blank		2018-03-19 12:28:35					1			false			CC-BY	true
2000531	1a500d9c-6e16-4d8e-9537-a16e159f781d	5e69d862-3d8a-483e-8ab1-cb85e611c2c0	a859ab71-1886-4218-b021-ab3db78fb4ab.JPG	https://app.wildlifeinsights.org/download/2004947/data-files/5e69d862-3d8a-483e-8ab1-cb85e611c2c0		Emiliano Arona Ferreira	aca65aaa-8c6d-4b69-94de-842b08b13bd6	Mammalia	Cetartiodactyla	Bovidae	Bos	taurus	Domestic Cattle		2018-05-02 11:04:27					1			false			CC-BY	true
2000531	SALTADERO 03/07/2018	ccd288ac-d35f-4bbd-abf8-151d1d3934dc	LEGUAP 01 SALTADERO__2018-07-20__00-01-49(1).JPG	https://app.wildlifeinsights.org/download/2004947/data-files/ccd288ac-d35f-4bbd-abf8-151d1d3934dc		Adrian Schiavini	7a3f5fb1-8e10-44c8-b040-d0672788540c	Mammalia	Carnivora	Canidae	Lycalopex	griseus	Argentine Gray Fox		2018-07-20 00:01:49					1			false			CC-BY	false
2000531	INTER01 TRAMPA	31365914-42ac-46c3-9275-c4c60dd0c82a	INTER 01 TRAMPA__2018-04-04__01-49-08(3).JPG	https://app.wildlifeinsights.org/download/2004947/data-files/31365914-42ac-46c3-9275-c4c60dd0c82a		Adrian Schiavini	7a3f5fb1-8e10-44c8-b040-d0672788540c	Mammalia	Carnivora	Canidae	Lycalopex	griseus	Argentine Gray Fox		2018-04-04 01:49:08					1			false			CC-BY	false
2000531	SALTADERO 03/07/2018	67b84abe-e8ec-45c8-bb3f-3ec829a24db5	LEGUAP 01 SALTADERO__2018-03-10__12-20-56(4).JPG	https://app.wildlifeinsights.org/download/2004947/data-files/67b84abe-e8ec-45c8-bb3f-3ec829a24db5		Emiliano Arona Ferreira	f1856211-cfb7-4a5b-9158-c0f72fd09ee6						Blank		2018-03-10 12:20:56					1			false			CC-BY	false
2000531	SALTADERO 03/07/2018	d4347309-35d7-487e-aff0-0ae1d59cc3b7	LEGUAP 01 SALTADERO__2018-04-15__18-04-25(1).JPG	https://app.wildlifeinsights.org/download/2004947/data-files/d4347309-35d7-487e-aff0-0ae1d59cc3b7		Adrian Schiavini	71739522-c635-45d7-a8e9-6115b5615253	Mammalia	Cetartiodactyla	Camelidae	Lama	guanicoe	Guanaco		2018-04-15 18:04:25					1			false			CC-BY	false
2000531	LEGUAP03 SOLDEVILA 03/24/2018	a7dc4fd6-b6bd-4c50-8d41-509732deac2d	LEGUAP03 SOLDEVILA__2018-04-29__10-52-46(9).JPG	https://app.wildlifeinsights.org/download/2004947/data-files/a7dc4fd6-b6bd-4c50-8d41-509732deac2d		Adrian Schiavini	aca65aaa-8c6d-4b69-94de-842b08b13bd6	Mammalia	Cetartiodactyla	Bovidae	Bos	taurus	Domestic Cattle		2018-04-29 10:52:46					2			false			CC-BY	false
2000531	Elvira 2H paso castor 08/05/2018	6cf10228-c960-42d3-a588-44602cd03cca	ELVIRA 2H PSO CASTOR__2018-08-20__15-21-09(2).JPG	https://app.wildlifeinsights.org/download/2004947/data-files/6cf10228-c960-42d3-a588-44602cd03cca		Adrian Schiavini	80c20db1-a808-40ee-9c14-9278cbfa6e42	Aves	Passeriformes	Turdidae	Turdus	falcklandii	Austral Thrush		2018-08-20 15:21:09					1			false			CC-BY	false
2000531	Elvira 2H paso castor 08/05/2018	4ed9a2d1-51ef-455e-8060-18ae5b1bcdad	ELVIRA 2H PSO CASTOR__2018-10-23__13-45-12(2).JPG	https://app.wildlifeinsights.org/download/2004947/data-files/4ed9a2d1-51ef-455e-8060-18ae5b1bcdad		Adrian Schiavini	f1856211-cfb7-4a5b-9158-c0f72fd09ee6						Blank		2018-10-23 13:45:12					1			false			CC-BY	false
2000531	1a500d9c-6e16-4d8e-9537-a16e159f781d	aec97b97-df22-4bee-8d97-be5ab94191c2	d67c6c9b-bd57-458b-a597-24880da59edd.JPG	https://app.wildlifeinsights.org/download/2004947/data-files/aec97b97-df22-4bee-8d97-be5ab94191c2		Emiliano Arona Ferreira	aca65aaa-8c6d-4b69-94de-842b08b13bd6	Mammalia	Cetartiodactyla	Bovidae	Bos	taurus	Domestic Cattle		2018-04-29 17:32:12					1			false			CC-BY	true
2000531	SALTADERO 03/07/2018	157f0d15-c7aa-4eb2-8dc7-0a6f3cf6aed8	LEGUAP 01 SALTADERO__2018-03-27__14-28-41(2).JPG	https://app.wildlifeinsights.org/download/2004947/data-files/157f0d15-c7aa-4eb2-8dc7-0a6f3cf6aed8		Adrian Schiavini	a40973b6-d1d1-4552-ab07-7402f3219fe2	Aves	Cathartiformes	Cathartidae	Vultur	gryphus	Andean Condor		2018-03-27 14:28:41					3			false			CC-BY	false
2000531	Elvira 2H paso castor 08/05/2018	1c9838d4-9fc7-4778-b545-23240f5ff1b0	ELVIRA 2H PSO CASTOR__2018-10-22__22-24-00(1).JPG	https://app.wildlifeinsights.org/download/2004947/data-files/1c9838d4-9fc7-4778-b545-23240f5ff1b0		Emiliano Arona Ferreira	f1856211-cfb7-4a5b-9158-c0f72fd09ee6						Blank		2018-10-22 22:24:00					1			false			CC-BY	false
2000531	LEGUAP03 SOLDEVILA 03/24/2018	2bd124eb-0d67-46d6-8600-bfd3537e1557	LEGUAP03 SOLDEVILA__2018-03-26__07-43-20(1).JPG	https://app.wildlifeinsights.org/download/2004947/data-files/2bd124eb-0d67-46d6-8600-bfd3537e1557		Adrian Schiavini	aca65aaa-8c6d-4b69-94de-842b08b13bd6	Mammalia	Cetartiodactyla	Bovidae	Bos	taurus	Domestic Cattle		2018-03-26 07:43:20					4			false			CC-BY	false
2000531	SALTADERO 03/07/2018	4b6983bd-1e66-4144-b361-a100b467eb0f	LEGUAP 01 SALTADERO__2018-03-14__00-32-17(4).JPG	https://app.wildlifeinsights.org/download/2004947/data-files/4b6983bd-1e66-4144-b361-a100b467eb0f		Adrian Schiavini	7a3f5fb1-8e10-44c8-b040-d0672788540c	Mammalia	Carnivora	Canidae	Lycalopex	griseus	Argentine Gray Fox		2018-03-14 00:32:17					1			false			CC-BY	false
2000531	1a500d9c-6e16-4d8e-9537-a16e159f781d	a6532099-d005-402d-95e0-8e95f4c645c7	44eaf2e0-444f-46f6-b1d0-4f8bcd435903.JPG	https://app.wildlifeinsights.org/download/2004947/data-files/a6532099-d005-402d-95e0-8e95f4c645c7		Emiliano Arona Ferreira	aca65aaa-8c6d-4b69-94de-842b08b13bd6	Mammalia	Cetartiodactyla	Bovidae	Bos	taurus	Domestic Cattle		2018-04-16 08:17:56					1			false			CC-BY	true
2000531	1a500d9c-6e16-4d8e-9537-a16e159f781d	539aa389-a60e-4822-aa84-d292d8edd80f	d60de8f2-4074-4275-b945-ca3bf492df73.JPG	https://app.wildlifeinsights.org/download/2004947/data-files/539aa389-a60e-4822-aa84-d292d8edd80f		Adrian Schiavini	0de8422e-f59d-4802-9e93-ab8559e43e55	Mammalia	Artiodactyla	Bovidae	Ovis	aries	Domestic Sheep		2018-04-12 16:01:32					1			false			CC-BY	true
2000531	1a500d9c-6e16-4d8e-9537-a16e159f781d	b72b4e44-1c40-42c7-8c62-01ea02cd7858	d806074e-3e0f-42a6-acbb-f2e7f0ce9c3a.JPG	https://app.wildlifeinsights.org/download/2004947/data-files/b72b4e44-1c40-42c7-8c62-01ea02cd7858		Emiliano Arona Ferreira	aca65aaa-8c6d-4b69-94de-842b08b13bd6	Mammalia	Cetartiodactyla	Bovidae	Bos	taurus	Domestic Cattle		2018-04-13 19:02:49					1			false			CC-BY	true
2000531	Elvira 2H paso castor 08/05/2018	7070e7ff-aa8f-4a3a-af3c-dff9204dfc97	ELVIRA 2H PSO CASTOR__2018-10-27__20-33-01(1).JPG	https://app.wildlifeinsights.org/download/2004947/data-files/7070e7ff-aa8f-4a3a-af3c-dff9204dfc97		Adrian Schiavini	43320a08-bf31-49a5-8213-f032311c5765	Mammalia	Rodentia	Castoridae	Castor	canadensis	American Beaver		2018-10-27 20:33:01					1			false			CC-BY	false
2000531	SALTADERO 03/07/2018	157f0d15-c7aa-4eb2-8dc7-0a6f3cf6aed8	LEGUAP 01 SALTADERO__2018-03-27__14-28-41(2).JPG	https://app.wildlifeinsights.org/download/2004947/data-files/157f0d15-c7aa-4eb2-8dc7-0a6f3cf6aed8		Adrian Schiavini	f8f200dd-08cf-4eab-b441-c122ca96fe5e	Aves	Falconiformes	Falconidae	Caracara	plancus	Southern Caracara		2018-03-27 14:28:41					1			false			CC-BY	false
2000531	SALTADERO 03/07/2018	ca4dc311-73ba-4a83-9154-eb01ddb5258c	LEGUAP 01 SALTADERO__2018-04-28__13-11-20(4).JPG	https://app.wildlifeinsights.org/download/2004947/data-files/ca4dc311-73ba-4a83-9154-eb01ddb5258c		Adrian Schiavini	f1856211-cfb7-4a5b-9158-c0f72fd09ee6						Blank		2018-04-28 13:11:20					1			false			CC-BY	false
2000531	SALTADERO 03/07/2018	e6413053-fec6-4a4f-a4e1-112b8d943f8f	LEGUAP 01 SALTADERO__2018-05-14__21-56-24(3).JPG	https://app.wildlifeinsights.org/download/2004947/data-files/e6413053-fec6-4a4f-a4e1-112b8d943f8f		Adrian Schiavini	7a3f5fb1-8e10-44c8-b040-d0672788540c	Mammalia	Carnivora	Canidae	Lycalopex	griseus	Argentine Gray Fox		2018-05-14 21:56:24					1			false			CC-BY	false
2000531	Elvira 2H paso castor 08/05/2018	e98023cd-d634-4a4e-8b84-8421c4f6d790	ELVIRA 2H PSO CASTOR__2018-08-25__13-06-24(3).JPG	https://app.wildlifeinsights.org/download/2004947/data-files/e98023cd-d634-4a4e-8b84-8421c4f6d790		Emiliano Arona Ferreira	f1856211-cfb7-4a5b-9158-c0f72fd09ee6						Blank		2018-08-25 13:06:24					1			false			CC-BY	false
2000531	1a500d9c-6e16-4d8e-9537-a16e159f781d	70ad8745-9aac-4e05-acab-ade281f24770	a356f398-86c5-480a-a83e-d6f822fa6647.JPG	https://app.wildlifeinsights.org/download/2004947/data-files/70ad8745-9aac-4e05-acab-ade281f24770		Emiliano Arona Ferreira	aca65aaa-8c6d-4b69-94de-842b08b13bd6	Mammalia	Cetartiodactyla	Bovidae	Bos	taurus	Domestic Cattle		2018-05-05 15:57:17					1			false			CC-BY	true
2000531	SALTADERO 03/07/2018	9cd6b580-d0b6-44fb-995e-118638b6ab2b	LEGUAP 01 SALTADERO__2018-05-03__19-27-36(1).JPG	https://app.wildlifeinsights.org/download/2004947/data-files/9cd6b580-d0b6-44fb-995e-118638b6ab2b		Adrian Schiavini	7a3f5fb1-8e10-44c8-b040-d0672788540c	Mammalia	Carnivora	Canidae	Lycalopex	griseus	Argentine Gray Fox		2018-05-03 19:27:36					1			false			CC-BY	false
2000531	INTER01 TRAMPA	c6afb3be-67d4-473f-9d6f-27c6d65b7953	INTER 01 TRAMPA__2018-05-03__19-29-28(4).JPG	https://app.wildlifeinsights.org/download/2004947/data-files/c6afb3be-67d4-473f-9d6f-27c6d65b7953		Adrian Schiavini	f1856211-cfb7-4a5b-9158-c0f72fd09ee6						Blank		2018-05-03 19:29:28					1			false			CC-BY	false
2000531	INTER04 ELVIRAEMPOSTADA 03/06/2018	db1f4490-6ce4-4db3-8f6c-0c039a1d967c	f9c1298b-bbc4-4eb8-b926-fb4f7febe504.JPG	https://app.wildlifeinsights.org/download/2004947/data-files/db1f4490-6ce4-4db3-8f6c-0c039a1d967c		Adrian Schiavini	0de8422e-f59d-4802-9e93-ab8559e43e55	Mammalia	Artiodactyla	Bovidae	Ovis	aries	Domestic Sheep		2018-04-13 10:51:11					1			false			CC-BY	false
2000531	SALTADERO 03/07/2018	083d5eac-2eba-40db-80c8-82176ff8201a	LEGUAP 01 SALTADERO__2018-04-21__11-23-38(3).JPG	https://app.wildlifeinsights.org/download/2004947/data-files/083d5eac-2eba-40db-80c8-82176ff8201a		Adrian Schiavini	71739522-c635-45d7-a8e9-6115b5615253	Mammalia	Cetartiodactyla	Camelidae	Lama	guanicoe	Guanaco		2018-04-21 11:23:38					2			false			CC-BY	false
2000531	INTER01 TRAMPA	66dda916-93b0-4e85-893e-ead6d14d105b	INTER 01 TRAMPA__2018-06-22__08-53-57(1).JPG	https://app.wildlifeinsights.org/download/2004947/data-files/66dda916-93b0-4e85-893e-ead6d14d105b		Adrian Schiavini	7a3f5fb1-8e10-44c8-b040-d0672788540c	Mammalia	Carnivora	Canidae	Lycalopex	griseus	Argentine Gray Fox		2018-06-22 08:53:57					1			false			CC-BY	false
2000531	SALTADERO 03/07/2018	eb60e1e7-a205-4857-8f1f-6bdaeae2afdf	LEGUAP 01 SALTADERO__2018-04-28__13-06-13(4).JPG	https://app.wildlifeinsights.org/download/2004947/data-files/eb60e1e7-a205-4857-8f1f-6bdaeae2afdf		Adrian Schiavini	f1856211-cfb7-4a5b-9158-c0f72fd09ee6						Blank		2018-04-28 13:06:13					1			false			CC-BY	false
2000531	SALTADERO 03/07/2018	11358367-3bca-49e8-bc52-b36a9b120daa	LEGUAP 01 SALTADERO__2018-07-23__16-43-06(2).JPG	https://app.wildlifeinsights.org/download/2004947/data-files/11358367-3bca-49e8-bc52-b36a9b120daa		Adrian Schiavini	f1856211-cfb7-4a5b-9158-c0f72fd09ee6						Blank		2018-07-23 16:43:06					1			false			CC-BY	false
2000531	1a500d9c-6e16-4d8e-9537-a16e159f781d	9d5fb14f-78a1-4a4b-bb31-caecc9c21a94	e7401b5e-8e4b-43cf-8c4c-23d172542592.JPG	https://app.wildlifeinsights.org/download/2004947/data-files/9d5fb14f-78a1-4a4b-bb31-caecc9c21a94		Adrian Schiavini	0de8422e-f59d-4802-9e93-ab8559e43e55	Mammalia	Artiodactyla	Bovidae	Ovis	aries	Domestic Sheep		2018-04-18 12:34:14					4			false			CC-BY	true
2000531	INTER04 ELVIRAEMPOSTADA 03/06/2018	142025c8-3efa-4ec6-a601-810ef1e10c13	fa0ff91e-5089-4c45-91c3-5b9aad877c4f.JPG	https://app.wildlifeinsights.org/download/2004947/data-files/142025c8-3efa-4ec6-a601-810ef1e10c13		Emiliano Arona Ferreira	71739522-c635-45d7-a8e9-6115b5615253	Mammalia	Cetartiodactyla	Camelidae	Lama	guanicoe	Guanaco		2018-06-17 05:12:30					1			true			CC-BY	false
2000531	INTER01 TRAMPA	fcc0654b-97df-4621-9107-8823b7988764	INTER 01 TRAMPA__2018-06-07__12-49-12(4).JPG	https://app.wildlifeinsights.org/download/2004947/data-files/fcc0654b-97df-4621-9107-8823b7988764		Adrian Schiavini	f1856211-cfb7-4a5b-9158-c0f72fd09ee6						Blank		2018-06-07 12:49:12					1			false			CC-BY	false
2000531	INTER01 TRAMPA	3c99798d-ef9b-4b51-b840-fd549ed88b36	INTER 01 TRAMPA__2018-05-14__16-05-27(4).JPG	https://app.wildlifeinsights.org/download/2004947/data-files/3c99798d-ef9b-4b51-b840-fd549ed88b36		Adrian Schiavini	f1856211-cfb7-4a5b-9158-c0f72fd09ee6						Blank		2018-05-14 16:05:27					1			false			CC-BY	false
2000531	INTER04 ELVIRAEMPOSTADA 03/06/2018	36557672-54d6-4e60-bd41-3fdc8bb1fe2b	d873f972-0067-4936-9a3d-eaaa8061d2d5.JPG	https://app.wildlifeinsights.org/download/2004947/data-files/36557672-54d6-4e60-bd41-3fdc8bb1fe2b		Adrian Schiavini	0de8422e-f59d-4802-9e93-ab8559e43e55	Mammalia	Artiodactyla	Bovidae	Ovis	aries	Domestic Sheep		2018-04-18 16:22:18					1			true			CC-BY	false
2000531	SALTADERO 03/07/2018	4dcfe28a-6e58-4a51-afd5-e84dbf0a0b04	LEGUAP 01 SALTADERO__2018-04-18__19-10-30(2).JPG	https://app.wildlifeinsights.org/download/2004947/data-files/4dcfe28a-6e58-4a51-afd5-e84dbf0a0b04		Adrian Schiavini	f1856211-cfb7-4a5b-9158-c0f72fd09ee6						Blank		2018-04-18 19:10:30					1			false			CC-BY	false
2000531	LEGUAP03 SOLDEVILA 03/24/2018	35b0017c-bbdf-40d9-bdcd-a431cc944433	LEGUAP03 SOLDEVILA__2018-06-28__11-44-35(8).JPG	https://app.wildlifeinsights.org/download/2004947/data-files/35b0017c-bbdf-40d9-bdcd-a431cc944433		Adrian Schiavini	f1856211-cfb7-4a5b-9158-c0f72fd09ee6						Blank		2018-06-28 11:44:35					1			false			CC-BY	false
2000531	INTER01 TRAMPA	ad851732-c83a-4e34-a6aa-87f689fad02d	INTER 01 TRAMPA__2018-04-01__04-45-09(4).JPG	https://app.wildlifeinsights.org/download/2004947/data-files/ad851732-c83a-4e34-a6aa-87f689fad02d		Adrian Schiavini	f1856211-cfb7-4a5b-9158-c0f72fd09ee6						Blank		2018-04-01 04:45:09					1			false			CC-BY	false
2000531	SALTADERO 03/07/2018	f06f9f83-b492-4639-97f9-c02a9cd5f286	LEGUAP 01 SALTADERO__2018-04-25__12-56-39(1).JPG	https://app.wildlifeinsights.org/download/2004947/data-files/f06f9f83-b492-4639-97f9-c02a9cd5f286		Adrian Schiavini	3d80f1d6-b1df-4966-9ff4-94053c7a902a	Mammalia	Carnivora	Canidae	Canis	familiaris	Domestic Dog		2018-04-25 12:56:39					2	Trabajo		false			CC-BY	false
2000531	INTER01 TRAMPA	d2546dbe-6e20-47a1-a5a8-c6b1c89390b2	INTER 01 TRAMPA__2018-06-01__11-00-13(2).JPG	https://app.wildlifeinsights.org/download/2004947/data-files/d2546dbe-6e20-47a1-a5a8-c6b1c89390b2		Adrian Schiavini	f1856211-cfb7-4a5b-9158-c0f72fd09ee6						Blank		2018-06-01 11:00:13					1			false			CC-BY	false
2000531	INTER01 TRAMPA	57c1c134-1141-4e9d-9169-6a0bcac4e579	INTER 01 TRAMPA__2018-07-04__13-17-23(3).JPG	https://app.wildlifeinsights.org/download/2004947/data-files/57c1c134-1141-4e9d-9169-6a0bcac4e579		Adrian Schiavini	f1856211-cfb7-4a5b-9158-c0f72fd09ee6						Blank		2018-07-04 13:17:23					1			false			CC-BY	false
2000531	INTER01 TRAMPA	5fb4c6ab-7635-4492-b7ee-03d8acd4b7fa	INTER 01 TRAMPA__2018-06-01__11-10-43(4).JPG	https://app.wildlifeinsights.org/download/2004947/data-files/5fb4c6ab-7635-4492-b7ee-03d8acd4b7fa		Adrian Schiavini	71739522-c635-45d7-a8e9-6115b5615253	Mammalia	Cetartiodactyla	Camelidae	Lama	guanicoe	Guanaco		2018-06-01 11:10:43					1			false			CC-BY	false
2000531	1a500d9c-6e16-4d8e-9537-a16e159f781d	37ec5731-faa2-44d4-ac5a-8f5c4c42a86f	75b23370-8bc6-4d3a-a09c-a49f09475d85.JPG	https://app.wildlifeinsights.org/download/2004947/data-files/37ec5731-faa2-44d4-ac5a-8f5c4c42a86f		Emiliano Arona Ferreira	aca65aaa-8c6d-4b69-94de-842b08b13bd6	Mammalia	Cetartiodactyla	Bovidae	Bos	taurus	Domestic Cattle		2018-04-13 14:43:36					1			false			CC-BY	true
2000531	1a500d9c-6e16-4d8e-9537-a16e159f781d	43eb0d7c-b799-48b6-835d-01daef4ffa75	081c8da0-2700-4132-9c2c-9dbe496a2283.JPG	https://app.wildlifeinsights.org/download/2004947/data-files/43eb0d7c-b799-48b6-835d-01daef4ffa75		Adrian Schiavini	0de8422e-f59d-4802-9e93-ab8559e43e55	Mammalia	Artiodactyla	Bovidae	Ovis	aries	Domestic Sheep		2018-04-16 12:03:44					2			false			CC-BY	true
2000531	1a500d9c-6e16-4d8e-9537-a16e159f781d	a8a1a52e-e547-4211-ac34-86ea7e96cd01	f5d0aef6-2223-4eb0-ae2f-f69351bec58e.JPG	https://app.wildlifeinsights.org/download/2004947/data-files/a8a1a52e-e547-4211-ac34-86ea7e96cd01		Emiliano Arona Ferreira	aca65aaa-8c6d-4b69-94de-842b08b13bd6	Mammalia	Cetartiodactyla	Bovidae	Bos	taurus	Domestic Cattle		2018-04-16 08:19:38					1			false			CC-BY	true
2000531	LEGUAP03 SOLDEVILA 03/24/2018	cc5644ce-5a53-4125-9236-903395b9107f	LEGUAP03 SOLDEVILA__2018-07-23__17-24-18(2).JPG	https://app.wildlifeinsights.org/download/2004947/data-files/cc5644ce-5a53-4125-9236-903395b9107f		Adrian Schiavini	f1856211-cfb7-4a5b-9158-c0f72fd09ee6						Blank		2018-07-23 17:24:18					1			false			CC-BY	false
2000531	1a500d9c-6e16-4d8e-9537-a16e159f781d	72f335b1-4da8-489d-b4a0-956632a9ca95	92282b04-a96f-4335-bde0-c4f756d2b17f.JPG	https://app.wildlifeinsights.org/download/2004947/data-files/72f335b1-4da8-489d-b4a0-956632a9ca95		Adrian Schiavini	0de8422e-f59d-4802-9e93-ab8559e43e55	Mammalia	Artiodactyla	Bovidae	Ovis	aries	Domestic Sheep		2018-04-21 10:43:25					1			false			CC-BY	true
2000531	LEGUAP03 SOLDEVILA 03/24/2018	222ed219-0bf6-47c4-9e71-e64147470e8e	LEGUAP03 SOLDEVILA__2018-04-15__09-59-03(1).JPG	https://app.wildlifeinsights.org/download/2004947/data-files/222ed219-0bf6-47c4-9e71-e64147470e8e		Adrian Schiavini	aca65aaa-8c6d-4b69-94de-842b08b13bd6	Mammalia	Cetartiodactyla	Bovidae	Bos	taurus	Domestic Cattle		2018-04-15 09:59:03					1			false			CC-BY	false
2000531	1a500d9c-6e16-4d8e-9537-a16e159f781d	6309accd-27f4-4270-b2b6-8ec3322a3107	4797aeb6-c327-4436-94a4-dfcbee544017.JPG	https://app.wildlifeinsights.org/download/2004947/data-files/6309accd-27f4-4270-b2b6-8ec3322a3107		Emiliano Arona Ferreira	aca65aaa-8c6d-4b69-94de-842b08b13bd6	Mammalia	Cetartiodactyla	Bovidae	Bos	taurus	Domestic Cattle		2018-04-16 08:19:22					1			false			CC-BY	true
2000531	LEGUAP03 SOLDEVILA 03/24/2018	38e6277a-660c-403c-8f26-ce5670158147	LEGUAP03 SOLDEVILA__2018-06-22__15-37-28(6).JPG	https://app.wildlifeinsights.org/download/2004947/data-files/38e6277a-660c-403c-8f26-ce5670158147		Adrian Schiavini	71739522-c635-45d7-a8e9-6115b5615253	Mammalia	Cetartiodactyla	Camelidae	Lama	guanicoe	Guanaco		2018-06-22 15:37:28					1			false			CC-BY	false
2000531	SALTADERO 03/07/2018	1203f4a5-f63b-48aa-962a-b8dcac2b7f0f	LEGUAP 01 SALTADERO__2018-04-22__11-29-10(2).JPG	https://app.wildlifeinsights.org/download/2004947/data-files/1203f4a5-f63b-48aa-962a-b8dcac2b7f0f		Adrian Schiavini	71739522-c635-45d7-a8e9-6115b5615253	Mammalia	Cetartiodactyla	Camelidae	Lama	guanicoe	Guanaco		2018-04-22 11:29:10					1			false			CC-BY	false
2000531	INTER01 TRAMPA	a984de0c-638c-462a-98df-828a73c4e896	INTER 01 TRAMPA__2018-05-22__19-06-27(2).JPG	https://app.wildlifeinsights.org/download/2004947/data-files/a984de0c-638c-462a-98df-828a73c4e896		Adrian Schiavini	f1856211-cfb7-4a5b-9158-c0f72fd09ee6						Blank		2018-05-22 19:06:27					1			false			CC-BY	false
2000531	INTER04 ELVIRAEMPOSTADA 03/06/2018	d67341a9-d97e-4da5-b947-dd98e015d054	97dae8ae-f915-4825-aabe-626df76baedf.JPG	https://app.wildlifeinsights.org/download/2004947/data-files/d67341a9-d97e-4da5-b947-dd98e015d054		Adrian Schiavini	7a3f5fb1-8e10-44c8-b040-d0672788540c	Mammalia	Carnivora	Canidae	Lycalopex	griseus	Argentine Gray Fox		2018-05-02 16:03:51					1			false			CC-BY	false
2000531	LEGUAP03 SOLDEVILA 03/24/2018	0ebeb4d9-e370-4e1d-81f1-6635823cc6d3	LEGUAP03 SOLDEVILA__2018-06-28__12-53-14(2).JPG	https://app.wildlifeinsights.org/download/2004947/data-files/0ebeb4d9-e370-4e1d-81f1-6635823cc6d3		Adrian Schiavini	71739522-c635-45d7-a8e9-6115b5615253	Mammalia	Cetartiodactyla	Camelidae	Lama	guanicoe	Guanaco		2018-06-28 12:53:14					1			false			CC-BY	false
2000531	INTER04 ELVIRAEMPOSTADA 03/06/2018	f4a69081-d065-48f9-be7d-e45a5b92ae43	b4bf3071-2dae-4e53-aa1f-f356ad5f8e5f.JPG	https://app.wildlifeinsights.org/download/2004947/data-files/f4a69081-d065-48f9-be7d-e45a5b92ae43		Adrian Schiavini	0de8422e-f59d-4802-9e93-ab8559e43e55	Mammalia	Artiodactyla	Bovidae	Ovis	aries	Domestic Sheep		2018-04-13 12:23:04					1			false			CC-BY	false
2000531	SALTADERO 03/07/2018	467d2780-d051-499c-82f7-a26b1ed3a090	LEGUAP 01 SALTADERO__2018-04-23__13-03-26(2).JPG	https://app.wildlifeinsights.org/download/2004947/data-files/467d2780-d051-499c-82f7-a26b1ed3a090		Adrian Schiavini	71739522-c635-45d7-a8e9-6115b5615253	Mammalia	Cetartiodactyla	Camelidae	Lama	guanicoe	Guanaco		2018-04-23 13:03:26					1			false			CC-BY	false
2000531	INTER01 TRAMPA	f7e563f8-6b18-4ac9-97b4-c724740f0477	INTER 01 TRAMPA__2018-07-08__03-35-47(2).JPG	https://app.wildlifeinsights.org/download/2004947/data-files/f7e563f8-6b18-4ac9-97b4-c724740f0477		Adrian Schiavini	f1856211-cfb7-4a5b-9158-c0f72fd09ee6						Blank		2018-07-08 03:35:47					1			false			CC-BY	false
2000531	1a500d9c-6e16-4d8e-9537-a16e159f781d	d703b742-0753-4f40-9849-455a45d57b44	36397211-dfd5-40e1-bd7f-0998a609e5c8.JPG	https://app.wildlifeinsights.org/download/2004947/data-files/d703b742-0753-4f40-9849-455a45d57b44		Adrian Schiavini	f1856211-cfb7-4a5b-9158-c0f72fd09ee6						Blank		2018-05-12 18:25:33					1			false			CC-BY	true
2000531	Elvira 2H paso castor 08/05/2018	8b8ae89b-800b-4be6-9f3f-051ff7bda0b0	ELVIRA 2H PSO CASTOR__2018-10-07__13-03-01(1).JPG	https://app.wildlifeinsights.org/download/2004947/data-files/8b8ae89b-800b-4be6-9f3f-051ff7bda0b0		Adrian Schiavini	f1856211-cfb7-4a5b-9158-c0f72fd09ee6						Blank		2018-10-07 13:03:01					1			false			CC-BY	false
2000531	INTER01 TRAMPA	0fb03ef5-cca0-46db-a881-79517844bde1	INTER 01 TRAMPA__2018-05-14__22-01-58(2).JPG	https://app.wildlifeinsights.org/download/2004947/data-files/0fb03ef5-cca0-46db-a881-79517844bde1		Adrian Schiavini	7a3f5fb1-8e10-44c8-b040-d0672788540c	Mammalia	Carnivora	Canidae	Lycalopex	griseus	Argentine Gray Fox		2018-05-14 22:01:58					1			false			CC-BY	false
2000531	LEGUAP03 SOLDEVILA 03/24/2018	fc6f36ac-5575-4fa7-bb30-2e0e075121f6	LEGUAP03 SOLDEVILA__2018-04-30__10-15-07(1).JPG	https://app.wildlifeinsights.org/download/2004947/data-files/fc6f36ac-5575-4fa7-bb30-2e0e075121f6		Adrian Schiavini	71739522-c635-45d7-a8e9-6115b5615253	Mammalia	Cetartiodactyla	Camelidae	Lama	guanicoe	Guanaco		2018-04-30 10:15:07					1			false			CC-BY	false
2000531	SALTADERO 03/07/2018	1802b5e1-1bf1-482c-8ad2-0eabde9b1b65	LEGUAP 01 SALTADERO__2018-06-02__18-14-11(4).JPG	https://app.wildlifeinsights.org/download/2004947/data-files/1802b5e1-1bf1-482c-8ad2-0eabde9b1b65		Adrian Schiavini	7a3f5fb1-8e10-44c8-b040-d0672788540c	Mammalia	Carnivora	Canidae	Lycalopex	griseus	Argentine Gray Fox		2018-06-02 18:14:11					1			false			CC-BY	false
2000531	SALTADERO 03/07/2018	fcc35118-d929-48f2-9190-0d79cd4f29c0	LEGUAP 01 SALTADERO__2018-03-27__11-35-58(1).JPG	https://app.wildlifeinsights.org/download/2004947/data-files/fcc35118-d929-48f2-9190-0d79cd4f29c0		Adrian Schiavini	f8f200dd-08cf-4eab-b441-c122ca96fe5e	Aves	Falconiformes	Falconidae	Caracara	plancus	Southern Caracara		2018-03-27 11:35:58					5			false			CC-BY	false
2000531	INTER01 TRAMPA	0e92b629-d870-4a49-9e50-eb290e3c08f3	INTER 01 TRAMPA__2018-04-28__00-34-23(3).JPG	https://app.wildlifeinsights.org/download/2004947/data-files/0e92b629-d870-4a49-9e50-eb290e3c08f3		Adrian Schiavini	f1856211-cfb7-4a5b-9158-c0f72fd09ee6						Blank		2018-04-28 00:34:23					1			false			CC-BY	false
2000531	Elvira 2H paso castor 08/05/2018	42740d04-5590-4643-99c1-d611b5c318dd	ELVIRA 2H PSO CASTOR__2018-08-25__14-10-30(2).JPG	https://app.wildlifeinsights.org/download/2004947/data-files/42740d04-5590-4643-99c1-d611b5c318dd		Adrian Schiavini	71739522-c635-45d7-a8e9-6115b5615253	Mammalia	Cetartiodactyla	Camelidae	Lama	guanicoe	Guanaco		2018-08-25 14:10:30					1			false			CC-BY	false
2000531	INTER04 ELVIRAEMPOSTADA 03/06/2018	890a8b6a-5e43-4dd4-b14a-cdc94d9eff85	fc748d2e-de64-4ab1-a5c7-2f432872665a.JPG	https://app.wildlifeinsights.org/download/2004947/data-files/890a8b6a-5e43-4dd4-b14a-cdc94d9eff85		Adrian Schiavini	f1856211-cfb7-4a5b-9158-c0f72fd09ee6						Blank		2018-04-18 09:36:36					1			false			CC-BY	false
2000531	INTER01 TRAMPA		INTER 01 TRAMPA__2018-04-07__19-43-20(2).JPG			Adrian Schiavini	990ae9dd-7a59-4344-afcb-1b7b21368000	Mammalia	Primates	Hominidae	Homo	sapiens	Human		2018-04-07 19:43:20					1			false			CC-BY	false
2000531	LEGUAP03 SOLDEVILA 03/24/2018	3fa12731-a3e1-4a8c-9b59-cfbe75c0b210	LEGUAP03 SOLDEVILA__2018-06-26__10-44-41(4).JPG	https://app.wildlifeinsights.org/download/2004947/data-files/3fa12731-a3e1-4a8c-9b59-cfbe75c0b210		Adrian Schiavini	71739522-c635-45d7-a8e9-6115b5615253	Mammalia	Cetartiodactyla	Camelidae	Lama	guanicoe	Guanaco		2018-06-26 10:44:41					1			false			CC-BY	false
2000531	LEGUAP03 SOLDEVILA 03/24/2018	65d9bed7-6e99-42f2-b2e0-f41ee7979804	LEGUAP03 SOLDEVILA__2018-04-25__11-45-15(3).JPG	https://app.wildlifeinsights.org/download/2004947/data-files/65d9bed7-6e99-42f2-b2e0-f41ee7979804		Adrian Schiavini	71739522-c635-45d7-a8e9-6115b5615253	Mammalia	Cetartiodactyla	Camelidae	Lama	guanicoe	Guanaco		2018-04-25 11:45:15					1			false			CC-BY	false
2000531	INTER01 TRAMPA	45ace513-939b-4b0b-998b-52fd151a47fc	INTER 01 TRAMPA__2018-04-07__15-57-08(2).JPG	https://app.wildlifeinsights.org/download/2004947/data-files/45ace513-939b-4b0b-998b-52fd151a47fc		Adrian Schiavini	7a3f5fb1-8e10-44c8-b040-d0672788540c	Mammalia	Carnivora	Canidae	Lycalopex	griseus	Argentine Gray Fox		2018-04-07 15:57:08					1			false			CC-BY	false
2000531	LEGUAP03 SOLDEVILA 03/24/2018	79d099e1-3820-46f8-ab41-6d7dbf5cd58b	LEGUAP03 SOLDEVILA__2018-06-28__12-55-17(3).JPG	https://app.wildlifeinsights.org/download/2004947/data-files/79d099e1-3820-46f8-ab41-6d7dbf5cd58b		Adrian Schiavini	71739522-c635-45d7-a8e9-6115b5615253	Mammalia	Cetartiodactyla	Camelidae	Lama	guanicoe	Guanaco		2018-06-28 12:55:17					1			false			CC-BY	false
2000531	SALTADERO 03/07/2018	c4726fdc-6329-4bd5-a121-9c2cb26f7cd1	LEGUAP 01 SALTADERO__2018-04-29__11-42-53(1).JPG	https://app.wildlifeinsights.org/download/2004947/data-files/c4726fdc-6329-4bd5-a121-9c2cb26f7cd1		Adrian Schiavini	71739522-c635-45d7-a8e9-6115b5615253	Mammalia	Cetartiodactyla	Camelidae	Lama	guanicoe	Guanaco		2018-04-29 11:42:53					1			false			CC-BY	false
2000531	LEGUAP03 SOLDEVILA 03/24/2018	6350441f-d77b-421d-9660-dcc9b0054292	LEGUAP03 SOLDEVILA__2018-04-29__10-30-29(2).JPG	https://app.wildlifeinsights.org/download/2004947/data-files/6350441f-d77b-421d-9660-dcc9b0054292		Adrian Schiavini	aca65aaa-8c6d-4b69-94de-842b08b13bd6	Mammalia	Cetartiodactyla	Bovidae	Bos	taurus	Domestic Cattle		2018-04-29 10:30:29					1			false			CC-BY	false
2000531	SALTADERO 03/07/2018	98ec9a55-b4c7-4239-bdb0-00669b99db71	LEGUAP 01 SALTADERO__2018-05-10__09-10-08(2).JPG	https://app.wildlifeinsights.org/download/2004947/data-files/98ec9a55-b4c7-4239-bdb0-00669b99db71		Adrian Schiavini	71739522-c635-45d7-a8e9-6115b5615253	Mammalia	Cetartiodactyla	Camelidae	Lama	guanicoe	Guanaco		2018-05-10 09:10:08					1			false			CC-BY	false
2000531	1a500d9c-6e16-4d8e-9537-a16e159f781d	cde63af9-ada8-4eee-b5c4-45071e5640cf	36a13d7a-497e-4a93-8c28-bd9cda5de8be.JPG	https://app.wildlifeinsights.org/download/2004947/data-files/cde63af9-ada8-4eee-b5c4-45071e5640cf		Emiliano Arona Ferreira	43320a08-bf31-49a5-8213-f032311c5765	Mammalia	Rodentia	Castoridae	Castor	canadensis	American Beaver		2018-04-23 20:29:57					1			false			CC-BY	true
2000531	SALTADERO 03/07/2018	11bf476f-21b2-4929-bbe8-5bc5544e3533	LEGUAP 01 SALTADERO__2018-03-14__14-46-58(1).JPG	https://app.wildlifeinsights.org/download/2004947/data-files/11bf476f-21b2-4929-bbe8-5bc5544e3533		Adrian Schiavini	f1856211-cfb7-4a5b-9158-c0f72fd09ee6						Blank		2018-03-14 14:46:58					1			false			CC-BY	false
2000531	LEGUAP03 SOLDEVILA 03/24/2018	3ef2b249-e703-466a-bc14-afa5cac4a6e5	LEGUAP03 SOLDEVILA__2018-06-28__11-19-19(2).JPG	https://app.wildlifeinsights.org/download/2004947/data-files/3ef2b249-e703-466a-bc14-afa5cac4a6e5		Adrian Schiavini	71739522-c635-45d7-a8e9-6115b5615253	Mammalia	Cetartiodactyla	Camelidae	Lama	guanicoe	Guanaco		2018-06-28 11:19:19					1			false			CC-BY	false
2000531	1a500d9c-6e16-4d8e-9537-a16e159f781d	bea9bfda-6955-4edf-98df-2aac77f44bcb	d29197cc-9b9c-45d0-888a-44598f401918.JPG	https://app.wildlifeinsights.org/download/2004947/data-files/bea9bfda-6955-4edf-98df-2aac77f44bcb		Emiliano Arona Ferreira	f1856211-cfb7-4a5b-9158-c0f72fd09ee6						Blank		2018-04-25 14:49:24					1			false			CC-BY	true
2000531	SALTADERO 03/07/2018	b352dd02-2fec-4135-b788-2768c21b57e2	LEGUAP 01 SALTADERO__2018-05-02__16-56-38(2).JPG	https://app.wildlifeinsights.org/download/2004947/data-files/b352dd02-2fec-4135-b788-2768c21b57e2		Adrian Schiavini	7a3f5fb1-8e10-44c8-b040-d0672788540c	Mammalia	Carnivora	Canidae	Lycalopex	griseus	Argentine Gray Fox		2018-05-02 16:56:38					1			false			CC-BY	false
2000531	SALTADERO 03/07/2018	3a0e305d-4adb-43d3-ac9f-55bc48516e44	LEGUAP 01 SALTADERO__2018-05-21__13-19-03(2).JPG	https://app.wildlifeinsights.org/download/2004947/data-files/3a0e305d-4adb-43d3-ac9f-55bc48516e44		Adrian Schiavini	f1856211-cfb7-4a5b-9158-c0f72fd09ee6						Blank		2018-05-21 13:19:03					1			false			CC-BY	false
2000531	SALTADERO 03/07/2018	47c8a631-53b6-4b7c-bdf2-dac523d3748c	LEGUAP 01 SALTADERO__2018-04-08__14-53-04(2).JPG	https://app.wildlifeinsights.org/download/2004947/data-files/47c8a631-53b6-4b7c-bdf2-dac523d3748c		Adrian Schiavini	71739522-c635-45d7-a8e9-6115b5615253	Mammalia	Cetartiodactyla	Camelidae	Lama	guanicoe	Guanaco		2018-04-08 14:53:04					1			false			CC-BY	false
2000531	LEGUAP03 SOLDEVILA 03/24/2018	236540b5-91e3-4bb6-8c75-432b41239e83	LEGUAP03 SOLDEVILA__2018-05-31__17-42-35(6).JPG	https://app.wildlifeinsights.org/download/2004947/data-files/236540b5-91e3-4bb6-8c75-432b41239e83		Adrian Schiavini	71739522-c635-45d7-a8e9-6115b5615253	Mammalia	Cetartiodactyla	Camelidae	Lama	guanicoe	Guanaco		2018-05-31 17:42:35					1			false			CC-BY	false
2000531	SALTADERO 03/07/2018	b5c16b12-5e53-440f-a28c-c7bbb0e900ac	LEGUAP 01 SALTADERO__2018-06-14__13-01-06(4).JPG	https://app.wildlifeinsights.org/download/2004947/data-files/b5c16b12-5e53-440f-a28c-c7bbb0e900ac		Adrian Schiavini	f1856211-cfb7-4a5b-9158-c0f72fd09ee6						Blank		2018-06-14 13:01:06					1			false			CC-BY	false
2000531	SALTADERO 03/07/2018	2d850f11-80f7-421e-b9f3-a38c79d83066	LEGUAP 01 SALTADERO__2018-04-28__15-04-37(3).JPG	https://app.wildlifeinsights.org/download/2004947/data-files/2d850f11-80f7-421e-b9f3-a38c79d83066		Adrian Schiavini	f1856211-cfb7-4a5b-9158-c0f72fd09ee6						Blank		2018-04-28 15:04:37					1			false			CC-BY	false
2000531	LEGUAP03 SOLDEVILA 03/24/2018	e5ed089d-dbbc-4e8a-90df-527daa9bb90e	LEGUAP03 SOLDEVILA__2018-05-30__11-59-38(6).JPG	https://app.wildlifeinsights.org/download/2004947/data-files/e5ed089d-dbbc-4e8a-90df-527daa9bb90e		Adrian Schiavini	71739522-c635-45d7-a8e9-6115b5615253	Mammalia	Cetartiodactyla	Camelidae	Lama	guanicoe	Guanaco		2018-05-30 11:59:38					1			false			CC-BY	false
2000531	SALTADERO 03/07/2018	57a17ad1-fe0e-48bd-a98b-0fbb833f2153	LEGUAP 01 SALTADERO__2018-03-27__00-46-40(2).JPG	https://app.wildlifeinsights.org/download/2004947/data-files/57a17ad1-fe0e-48bd-a98b-0fbb833f2153		Emiliano Arona Ferreira	7a3f5fb1-8e10-44c8-b040-d0672788540c	Mammalia	Carnivora	Canidae	Lycalopex	griseus	Argentine Gray Fox		2018-03-27 00:46:40					1			false			CC-BY	false
2000531	SALTADERO 03/07/2018	d85cabf7-00c4-41b4-8b9a-e081eb588af8	LEGUAP 01 SALTADERO__2018-04-23__13-03-24(1).JPG	https://app.wildlifeinsights.org/download/2004947/data-files/d85cabf7-00c4-41b4-8b9a-e081eb588af8		Adrian Schiavini	71739522-c635-45d7-a8e9-6115b5615253	Mammalia	Cetartiodactyla	Camelidae	Lama	guanicoe	Guanaco		2018-04-23 13:03:24					1			false			CC-BY	false
2000531	1a500d9c-6e16-4d8e-9537-a16e159f781d	3bddded7-a71a-46ad-91b2-51b109b0ca69	d29aac26-1256-4799-9055-8d77cc840d1d.JPG	https://app.wildlifeinsights.org/download/2004947/data-files/3bddded7-a71a-46ad-91b2-51b109b0ca69		Adrian Schiavini	0de8422e-f59d-4802-9e93-ab8559e43e55	Mammalia	Artiodactyla	Bovidae	Ovis	aries	Domestic Sheep		2018-05-02 08:48:29					1			false			CC-BY	true
2000531	INTER01 TRAMPA	2a28c487-dcac-4ee1-ba98-b4f6c2f9d943	INTER 01 TRAMPA__2018-07-04__06-34-11(4).JPG	https://app.wildlifeinsights.org/download/2004947/data-files/2a28c487-dcac-4ee1-ba98-b4f6c2f9d943		Adrian Schiavini	f1856211-cfb7-4a5b-9158-c0f72fd09ee6						Blank		2018-07-04 06:34:11					1			false			CC-BY	false
2000531	SALTADERO 03/07/2018		LEGUAP 01 SALTADERO__2018-07-26__15-38-58(3).JPG			Adrian Schiavini	990ae9dd-7a59-4344-afcb-1b7b21368000	Mammalia	Primates	Hominidae	Homo	sapiens	Human		2018-07-26 15:38:58					1			false			CC-BY	false
2000531	LEGUAP03 SOLDEVILA 03/24/2018	6f64934d-68ea-4def-aba7-0f04f36a00f5	LEGUAP03 SOLDEVILA__2018-06-28__15-59-22(2).JPG	https://app.wildlifeinsights.org/download/2004947/data-files/6f64934d-68ea-4def-aba7-0f04f36a00f5		Adrian Schiavini	3d80f1d6-b1df-4966-9ff4-94053c7a902a	Mammalia	Carnivora	Canidae	Canis	familiaris	Domestic Dog		2018-06-28 15:59:22					1	Asilvestrado		false			CC-BY	false
2000531	LEGUAP03 SOLDEVILA 03/24/2018	7e8a67e0-1269-44cf-80d5-5267a46842d3	LEGUAP03 SOLDEVILA__2018-04-15__09-27-59(11).JPG	https://app.wildlifeinsights.org/download/2004947/data-files/7e8a67e0-1269-44cf-80d5-5267a46842d3		Adrian Schiavini	aca65aaa-8c6d-4b69-94de-842b08b13bd6	Mammalia	Cetartiodactyla	Bovidae	Bos	taurus	Domestic Cattle		2018-04-15 09:27:59					1			false			CC-BY	false
2000531	SALTADERO 03/07/2018	5f51d3f0-9685-4572-b0ea-d105d2d35ba4	LEGUAP 01 SALTADERO__2018-04-28__13-11-16(2).JPG	https://app.wildlifeinsights.org/download/2004947/data-files/5f51d3f0-9685-4572-b0ea-d105d2d35ba4		Adrian Schiavini	71739522-c635-45d7-a8e9-6115b5615253	Mammalia	Cetartiodactyla	Camelidae	Lama	guanicoe	Guanaco		2018-04-28 13:11:16					1			false			CC-BY	false
2000531	SALTADERO 03/07/2018	9ff01052-1d13-4ac6-b9b3-41cd29b78260	LEGUAP 01 SALTADERO__2018-04-29__11-36-35(1).JPG	https://app.wildlifeinsights.org/download/2004947/data-files/9ff01052-1d13-4ac6-b9b3-41cd29b78260		Adrian Schiavini	71739522-c635-45d7-a8e9-6115b5615253	Mammalia	Cetartiodactyla	Camelidae	Lama	guanicoe	Guanaco		2018-04-29 11:36:35					1			false			CC-BY	false
2000531	SALTADERO 03/07/2018	00b7a519-8144-4b65-b198-e7e4f577ef24	LEGUAP 01 SALTADERO__2018-05-21__22-04-48(3).JPG	https://app.wildlifeinsights.org/download/2004947/data-files/00b7a519-8144-4b65-b198-e7e4f577ef24		Adrian Schiavini	7a3f5fb1-8e10-44c8-b040-d0672788540c	Mammalia	Carnivora	Canidae	Lycalopex	griseus	Argentine Gray Fox		2018-05-21 22:04:48					1			false			CC-BY	false
2000531	SALTADERO 03/07/2018	a0cab03e-b383-4af6-92a6-ae33643829fd	LEGUAP 01 SALTADERO__2018-04-07__09-41-17(1).JPG	https://app.wildlifeinsights.org/download/2004947/data-files/a0cab03e-b383-4af6-92a6-ae33643829fd		Adrian Schiavini	71739522-c635-45d7-a8e9-6115b5615253	Mammalia	Cetartiodactyla	Camelidae	Lama	guanicoe	Guanaco		2018-04-07 09:41:17					1			false			CC-BY	false
2000531	INTER01 TRAMPA	6b274258-b48f-42c1-8f05-36c4a3d84c0e	INTER 01 TRAMPA__2018-06-05__02-21-06(2).JPG	https://app.wildlifeinsights.org/download/2004947/data-files/6b274258-b48f-42c1-8f05-36c4a3d84c0e		Adrian Schiavini	f1856211-cfb7-4a5b-9158-c0f72fd09ee6						Blank		2018-06-05 02:21:06					1			false			CC-BY	false
2000531	INTER04 ELVIRAEMPOSTADA 03/06/2018	6aa0f44a-7e23-49f2-8c7c-a02098894af6	db785eb3-48bd-465f-a15d-41b285cdc74c.JPG	https://app.wildlifeinsights.org/download/2004947/data-files/6aa0f44a-7e23-49f2-8c7c-a02098894af6		Adrian Schiavini	0de8422e-f59d-4802-9e93-ab8559e43e55	Mammalia	Artiodactyla	Bovidae	Ovis	aries	Domestic Sheep		2018-04-13 09:00:50					5			false			CC-BY	false
2000531	SALTADERO 03/07/2018	1db05463-406a-4038-ac7e-ef2527d20422	LEGUAP 01 SALTADERO__2018-03-27__07-56-58(4).JPG	https://app.wildlifeinsights.org/download/2004947/data-files/1db05463-406a-4038-ac7e-ef2527d20422		Adrian Schiavini	f1856211-cfb7-4a5b-9158-c0f72fd09ee6						Blank		2018-03-27 07:56:58					1			false			CC-BY	false
2000531	INTER04 ELVIRAEMPOSTADA 03/06/2018	57f10663-e457-4eeb-9041-899e0ddc61ac	e7e39477-7309-4859-a8e7-4d572ab104bb.JPG	https://app.wildlifeinsights.org/download/2004947/data-files/57f10663-e457-4eeb-9041-899e0ddc61ac		Adrian Schiavini	0de8422e-f59d-4802-9e93-ab8559e43e55	Mammalia	Artiodactyla	Bovidae	Ovis	aries	Domestic Sheep		2018-04-18 10:16:35					1			false			CC-BY	false
2000531	1a500d9c-6e16-4d8e-9537-a16e159f781d	b8aef9f3-6187-4e4b-a0b3-4917d993bae7	47725d55-5ed0-4173-b528-3ae5bff50d32.JPG	https://app.wildlifeinsights.org/download/2004947/data-files/b8aef9f3-6187-4e4b-a0b3-4917d993bae7		Adrian Schiavini	0de8422e-f59d-4802-9e93-ab8559e43e55	Mammalia	Artiodactyla	Bovidae	Ovis	aries	Domestic Sheep		2018-04-18 12:34:13					4			false			CC-BY	true
2000531	INTER04 ELVIRAEMPOSTADA 03/06/2018	44bad5dd-aca9-4f3c-8c23-c96257d2e236	4a0c7317-2966-4bc2-a126-9bd1973babae.JPG	https://app.wildlifeinsights.org/download/2004947/data-files/44bad5dd-aca9-4f3c-8c23-c96257d2e236		Emiliano Arona Ferreira	7a3f5fb1-8e10-44c8-b040-d0672788540c	Mammalia	Carnivora	Canidae	Lycalopex	griseus	Argentine Gray Fox		2018-03-19 21:11:34					1			false			CC-BY	false
2000531	SALTADERO 03/07/2018	3019f5ae-9265-47a5-b4de-4e5db4580698	LEGUAP 01 SALTADERO__2018-04-06__19-40-07(1).JPG	https://app.wildlifeinsights.org/download/2004947/data-files/3019f5ae-9265-47a5-b4de-4e5db4580698		Adrian Schiavini	71739522-c635-45d7-a8e9-6115b5615253	Mammalia	Cetartiodactyla	Camelidae	Lama	guanicoe	Guanaco		2018-04-06 19:40:07					2			false			CC-BY	false
2000531	1a500d9c-6e16-4d8e-9537-a16e159f781d	5fae5b62-14aa-4d96-a311-a84937aea543	1f023488-c96b-4487-9910-9ff0e1b39696.JPG	https://app.wildlifeinsights.org/download/2004947/data-files/5fae5b62-14aa-4d96-a311-a84937aea543		Adrian Schiavini	f2d233e3-80e3-433d-9687-e29ecc7a467a	Mammalia					Mammal		2018-05-05 15:59:37					1			false			CC-BY	true
2000531	SALTADERO 03/07/2018	60612f68-0029-4608-9850-7339f77b5d2a	LEGUAP 01 SALTADERO__2018-03-27__14-47-53(4).JPG	https://app.wildlifeinsights.org/download/2004947/data-files/60612f68-0029-4608-9850-7339f77b5d2a		Adrian Schiavini	f8f200dd-08cf-4eab-b441-c122ca96fe5e	Aves	Falconiformes	Falconidae	Caracara	plancus	Southern Caracara		2018-03-27 14:47:53					1			false			CC-BY	false
2000531	INTER04 ELVIRAEMPOSTADA 03/06/2018	c7f96d81-44e5-4dd2-9864-cb5c65365fcc	28c64f83-e71b-4642-b0f2-e2a3ab0e8ee2.JPG	https://app.wildlifeinsights.org/download/2004947/data-files/c7f96d81-44e5-4dd2-9864-cb5c65365fcc		Adrian Schiavini	0de8422e-f59d-4802-9e93-ab8559e43e55	Mammalia	Artiodactyla	Bovidae	Ovis	aries	Domestic Sheep		2018-04-19 14:09:05					1			false			CC-BY	false
2000531	1a500d9c-6e16-4d8e-9537-a16e159f781d	36b037d7-c688-4765-b7b5-06c7373e29b0	d7b1fce8-2ca1-4c0e-9c52-b5ec041c319e.JPG	https://app.wildlifeinsights.org/download/2004947/data-files/36b037d7-c688-4765-b7b5-06c7373e29b0		Emiliano Arona Ferreira	f1856211-cfb7-4a5b-9158-c0f72fd09ee6						Blank		2018-04-13 19:07:27					1			false			CC-BY	true
2000531	SALTADERO 03/07/2018	e42970d4-5e76-4c37-817d-5f16de20e316	LEGUAP 01 SALTADERO__2018-05-14__12-57-19(4).JPG	https://app.wildlifeinsights.org/download/2004947/data-files/e42970d4-5e76-4c37-817d-5f16de20e316		Adrian Schiavini	f1856211-cfb7-4a5b-9158-c0f72fd09ee6						Blank		2018-05-14 12:57:19					1			false			CC-BY	false
2000531	LEGUAP03 SOLDEVILA 03/24/2018	e6f75adb-7130-43c0-9a76-00703177e4f8	LEGUAP03 SOLDEVILA__2018-06-28__12-55-44(8).JPG	https://app.wildlifeinsights.org/download/2004947/data-files/e6f75adb-7130-43c0-9a76-00703177e4f8		Adrian Schiavini	f1856211-cfb7-4a5b-9158-c0f72fd09ee6						Blank		2018-06-28 12:55:44					1			false			CC-BY	false
2000531	SALTADERO 03/07/2018	ca8c3689-c3e4-4bb4-ace7-d7149d2354a1	LEGUAP 01 SALTADERO__2018-04-16__19-29-43(1).JPG	https://app.wildlifeinsights.org/download/2004947/data-files/ca8c3689-c3e4-4bb4-ace7-d7149d2354a1		Adrian Schiavini	7a3f5fb1-8e10-44c8-b040-d0672788540c	Mammalia	Carnivora	Canidae	Lycalopex	griseus	Argentine Gray Fox		2018-04-16 19:29:43					1			false			CC-BY	false
2000531	LEGUAP03 SOLDEVILA 03/24/2018	98dc99ca-0604-4088-be2c-18c5e418ebdd	LEGUAP03 SOLDEVILA__2018-04-15__09-30-06(3).JPG	https://app.wildlifeinsights.org/download/2004947/data-files/98dc99ca-0604-4088-be2c-18c5e418ebdd		Adrian Schiavini	aca65aaa-8c6d-4b69-94de-842b08b13bd6	Mammalia	Cetartiodactyla	Bovidae	Bos	taurus	Domestic Cattle		2018-04-15 09:30:06					1			false			CC-BY	false
2000531	INTER01 TRAMPA	08be01ce-5673-4926-8654-09108c2bf6c7	INTER 01 TRAMPA__2018-05-05__04-39-33(4).JPG	https://app.wildlifeinsights.org/download/2004947/data-files/08be01ce-5673-4926-8654-09108c2bf6c7		Adrian Schiavini	f1856211-cfb7-4a5b-9158-c0f72fd09ee6						Blank		2018-05-05 04:39:33					1			false			CC-BY	false
2000531	INTER04 ELVIRAEMPOSTADA 03/06/2018	1539490d-2cb7-48b9-89f0-847d40e16d19	368cb833-e142-4393-b0e0-9266442a5024.JPG	https://app.wildlifeinsights.org/download/2004947/data-files/1539490d-2cb7-48b9-89f0-847d40e16d19		Adrian Schiavini	f1856211-cfb7-4a5b-9158-c0f72fd09ee6						Blank		2018-03-13 13:30:50					1			false			CC-BY	false
2000531	INTER01 TRAMPA	7d067105-9f38-43e5-98ba-c9cfbe74719c	INTER 01 TRAMPA__2018-04-07__21-09-44(4).JPG	https://app.wildlifeinsights.org/download/2004947/data-files/7d067105-9f38-43e5-98ba-c9cfbe74719c		Adrian Schiavini	7a3f5fb1-8e10-44c8-b040-d0672788540c	Mammalia	Carnivora	Canidae	Lycalopex	griseus	Argentine Gray Fox		2018-04-07 21:09:44					1			false			CC-BY	false
2000531	Elvira 2H paso castor 08/05/2018	77e12e35-f595-4bd1-b012-7e7f44141f40	ELVIRA 2H PSO CASTOR__2018-10-18__21-58-35(3).JPG	https://app.wildlifeinsights.org/download/2004947/data-files/77e12e35-f595-4bd1-b012-7e7f44141f40		Emiliano Arona Ferreira	43320a08-bf31-49a5-8213-f032311c5765	Mammalia	Rodentia	Castoridae	Castor	canadensis	American Beaver		2018-10-18 21:58:35					1			false			CC-BY	false
2000531	INTER04 ELVIRAEMPOSTADA 03/06/2018	5e7b8609-a6ad-4590-9511-0d5a24ee4b1d	91356672-085a-4d20-b73b-f07857edac54.JPG	https://app.wildlifeinsights.org/download/2004947/data-files/5e7b8609-a6ad-4590-9511-0d5a24ee4b1d		Adrian Schiavini	f1856211-cfb7-4a5b-9158-c0f72fd09ee6						Blank		2018-03-13 14:19:17					1			false			CC-BY	false
2000531	1a500d9c-6e16-4d8e-9537-a16e159f781d	0d8292bd-a819-4e6b-8659-ffea9ef83db1	1d6b6735-0e55-40a9-a978-7a57d88b9c6d.JPG	https://app.wildlifeinsights.org/download/2004947/data-files/0d8292bd-a819-4e6b-8659-ffea9ef83db1		Emiliano Arona Ferreira	aca65aaa-8c6d-4b69-94de-842b08b13bd6	Mammalia	Cetartiodactyla	Bovidae	Bos	taurus	Domestic Cattle		2018-04-16 08:19:50					1			false			CC-BY	true
2000531	Elvira 2H paso castor 08/05/2018	3680be5a-3203-479a-9a46-2e79ecd298b0	ELVIRA 2H PSO CASTOR__2018-09-13__16-37-53(3).JPG	https://app.wildlifeinsights.org/download/2004947/data-files/3680be5a-3203-479a-9a46-2e79ecd298b0		Emiliano Arona Ferreira	71739522-c635-45d7-a8e9-6115b5615253	Mammalia	Cetartiodactyla	Camelidae	Lama	guanicoe	Guanaco		2018-09-13 16:37:53					1			false			CC-BY	false
2000531	INTER01 TRAMPA	3d788e08-c895-4fd6-8817-b85781bc6f30	INTER 01 TRAMPA__2018-04-07__21-18-24(1).JPG	https://app.wildlifeinsights.org/download/2004947/data-files/3d788e08-c895-4fd6-8817-b85781bc6f30		Adrian Schiavini	7a3f5fb1-8e10-44c8-b040-d0672788540c	Mammalia	Carnivora	Canidae	Lycalopex	griseus	Argentine Gray Fox		2018-04-07 21:18:24					1			false			CC-BY	false
2000531	SALTADERO 03/07/2018	bec27c15-c816-4544-adc8-f18117a093cd	LEGUAP 01 SALTADERO__2018-03-09__15-35-53(3).JPG	https://app.wildlifeinsights.org/download/2004947/data-files/bec27c15-c816-4544-adc8-f18117a093cd		Adrian Schiavini	f1856211-cfb7-4a5b-9158-c0f72fd09ee6						Blank		2018-03-09 15:35:53					1			false			CC-BY	false
2000531	1a500d9c-6e16-4d8e-9537-a16e159f781d	e43b5eca-0c2b-46d1-b61f-9dc70920f669	5099c140-9a3f-4cb7-941e-1e8bda0455f9.JPG	https://app.wildlifeinsights.org/download/2004947/data-files/e43b5eca-0c2b-46d1-b61f-9dc70920f669		Emiliano Arona Ferreira	aca65aaa-8c6d-4b69-94de-842b08b13bd6	Mammalia	Cetartiodactyla	Bovidae	Bos	taurus	Domestic Cattle		2018-04-16 08:18:20					1			false			CC-BY	true
2000531	LEGUAP03 SOLDEVILA 03/24/2018	d4c4c842-914d-4b37-9dc8-217ed8231848	LEGUAP03 SOLDEVILA__2018-05-23__00-46-38(2).JPG	https://app.wildlifeinsights.org/download/2004947/data-files/d4c4c842-914d-4b37-9dc8-217ed8231848		Adrian Schiavini	f1856211-cfb7-4a5b-9158-c0f72fd09ee6						Blank		2018-05-23 00:46:38					1			false			CC-BY	false
2000531	1a500d9c-6e16-4d8e-9537-a16e159f781d	2ff166d7-5722-4905-b349-a35e8ee5c06c	874ed14e-ac8a-4f0e-8cad-17b689782647.JPG	https://app.wildlifeinsights.org/download/2004947/data-files/2ff166d7-5722-4905-b349-a35e8ee5c06c		Emiliano Arona Ferreira	aca65aaa-8c6d-4b69-94de-842b08b13bd6	Mammalia	Cetartiodactyla	Bovidae	Bos	taurus	Domestic Cattle		2018-04-16 08:56:08					1			false			CC-BY	true
2000531	1a500d9c-6e16-4d8e-9537-a16e159f781d	edae86f5-61aa-445b-bb1e-09e9e4914670	dfd70952-9c05-4b5b-a5fe-11cda51cccc5.JPG	https://app.wildlifeinsights.org/download/2004947/data-files/edae86f5-61aa-445b-bb1e-09e9e4914670		Emiliano Arona Ferreira	aca65aaa-8c6d-4b69-94de-842b08b13bd6	Mammalia	Cetartiodactyla	Bovidae	Bos	taurus	Domestic Cattle		2018-05-13 13:14:44					1			false			CC-BY	true
2000531	Elvira 2H paso castor 08/05/2018	ccc5590c-e9ee-4f6c-b90c-a45561266c18	ELVIRA 2H PSO CASTOR__2018-08-25__14-08-15(1).JPG	https://app.wildlifeinsights.org/download/2004947/data-files/ccc5590c-e9ee-4f6c-b90c-a45561266c18		Adrian Schiavini	71739522-c635-45d7-a8e9-6115b5615253	Mammalia	Cetartiodactyla	Camelidae	Lama	guanicoe	Guanaco		2018-08-25 14:08:15					1			false			CC-BY	false
2000531	INTER04 ELVIRAEMPOSTADA 03/06/2018	f74bc635-da5b-40c7-96ce-dd0bf51e4e29	9a19999b-9f5b-4dc7-9e37-b9ff28841e63.JPG	https://app.wildlifeinsights.org/download/2004947/data-files/f74bc635-da5b-40c7-96ce-dd0bf51e4e29		Emiliano Arona Ferreira	7a3f5fb1-8e10-44c8-b040-d0672788540c	Mammalia	Carnivora	Canidae	Lycalopex	griseus	Argentine Gray Fox		2018-03-07 17:56:48					1			false			CC-BY	false
2000531	1a500d9c-6e16-4d8e-9537-a16e159f781d	e5649914-9219-4359-a4e6-0aa9428fe20c	c9cf56b3-ff3f-499a-be27-ae8b0fce1d84.JPG	https://app.wildlifeinsights.org/download/2004947/data-files/e5649914-9219-4359-a4e6-0aa9428fe20c		Emiliano Arona Ferreira	19fd235e-d808-4e22-bfae-42491045b763	Mammalia	Perissodactyla	Equidae	Equus	ferus	Przewalski's Horse		2018-04-23 11:04:55					1			false			CC-BY	true
2000531	SALTADERO 03/07/2018	9bd6ab7e-5c98-424b-95b7-92673acc08a4	LEGUAP 01 SALTADERO__2018-05-20__13-21-06(1).JPG	https://app.wildlifeinsights.org/download/2004947/data-files/9bd6ab7e-5c98-424b-95b7-92673acc08a4		Adrian Schiavini	7a3f5fb1-8e10-44c8-b040-d0672788540c	Mammalia	Carnivora	Canidae	Lycalopex	griseus	Argentine Gray Fox		2018-05-20 13:21:06					1			false			CC-BY	false
2000531	INTER01 TRAMPA	aca319fe-fb73-440d-9483-2d154fa1dda4	INTER 01 TRAMPA__2018-06-14__20-25-32(2).JPG	https://app.wildlifeinsights.org/download/2004947/data-files/aca319fe-fb73-440d-9483-2d154fa1dda4		Adrian Schiavini	f1856211-cfb7-4a5b-9158-c0f72fd09ee6						Blank		2018-06-14 20:25:32					1			false			CC-BY	false
2000531	LEGUAP03 SOLDEVILA 03/24/2018	a04a9ee7-7ab3-4866-ad2c-9513c0ec94c9	LEGUAP03 SOLDEVILA__2018-04-29__11-59-22(4).JPG	https://app.wildlifeinsights.org/download/2004947/data-files/a04a9ee7-7ab3-4866-ad2c-9513c0ec94c9		Adrian Schiavini	aca65aaa-8c6d-4b69-94de-842b08b13bd6	Mammalia	Cetartiodactyla	Bovidae	Bos	taurus	Domestic Cattle		2018-04-29 11:59:22					1			false			CC-BY	false
2000531	INTER04 ELVIRAEMPOSTADA 03/06/2018	1bc3071d-e484-4452-b833-c8540b412336	4ed53525-d14c-4e6a-b63d-be4279221c01.JPG	https://app.wildlifeinsights.org/download/2004947/data-files/1bc3071d-e484-4452-b833-c8540b412336		Emiliano Arona Ferreira	f1856211-cfb7-4a5b-9158-c0f72fd09ee6						Blank		2018-04-14 15:24:58					1			false			CC-BY	false
2000531	LEGUAP03 SOLDEVILA 03/24/2018	c85e5cd0-8a8f-4a53-9489-64b8e05b6662	LEGUAP03 SOLDEVILA__2018-06-28__11-36-12(3).JPG	https://app.wildlifeinsights.org/download/2004947/data-files/c85e5cd0-8a8f-4a53-9489-64b8e05b6662		Adrian Schiavini	71739522-c635-45d7-a8e9-6115b5615253	Mammalia	Cetartiodactyla	Camelidae	Lama	guanicoe	Guanaco		2018-06-28 11:36:12					1			false			CC-BY	false
2000531	SALTADERO 03/07/2018	31a6796c-7812-4452-b7bf-0cc2601b912d	LEGUAP 01 SALTADERO__2018-03-27__11-55-45(2).JPG	https://app.wildlifeinsights.org/download/2004947/data-files/31a6796c-7812-4452-b7bf-0cc2601b912d		Adrian Schiavini	f8f200dd-08cf-4eab-b441-c122ca96fe5e	Aves	Falconiformes	Falconidae	Caracara	plancus	Southern Caracara		2018-03-27 11:55:45					2			false			CC-BY	false
2000531	SALTADERO 03/07/2018	d6adb7ec-c285-423e-bef6-9f5fe351e37c	LEGUAP 01 SALTADERO__2018-04-05__09-46-06(4).JPG	https://app.wildlifeinsights.org/download/2004947/data-files/d6adb7ec-c285-423e-bef6-9f5fe351e37c		Adrian Schiavini	3d80f1d6-b1df-4966-9ff4-94053c7a902a	Mammalia	Carnivora	Canidae	Canis	familiaris	Domestic Dog		2018-04-05 09:46:06					4	Asilvestrado		false			CC-BY	false
2000531	1a500d9c-6e16-4d8e-9537-a16e159f781d	5924af5d-7c2d-453e-bfb6-82d833983c38	657dd161-c3af-424e-bbed-728940002bdc.JPG	https://app.wildlifeinsights.org/download/2004947/data-files/5924af5d-7c2d-453e-bfb6-82d833983c38		Adrian Schiavini	0de8422e-f59d-4802-9e93-ab8559e43e55	Mammalia	Artiodactyla	Bovidae	Ovis	aries	Domestic Sheep		2018-04-21 14:42:14					1			false			CC-BY	true
2000531	SALTADERO 03/07/2018	dbbe04ad-1742-4160-ae52-49e9e70f711a	LEGUAP 01 SALTADERO__2018-04-22__12-36-15(4).JPG	https://app.wildlifeinsights.org/download/2004947/data-files/dbbe04ad-1742-4160-ae52-49e9e70f711a		Adrian Schiavini	f1856211-cfb7-4a5b-9158-c0f72fd09ee6						Blank		2018-04-22 12:36:15					1			false			CC-BY	false
2000531	Elvira 2H paso castor 08/05/2018	ae51d48f-3513-45f1-9cd2-765745f24f58	ELVIRA 2H PSO CASTOR__2018-10-27__13-53-20(1).JPG	https://app.wildlifeinsights.org/download/2004947/data-files/ae51d48f-3513-45f1-9cd2-765745f24f58		Adrian Schiavini	f1856211-cfb7-4a5b-9158-c0f72fd09ee6						Blank		2018-10-27 13:53:20					1			false			CC-BY	false
2000531	SALTADERO 03/07/2018	822a20c3-1619-445f-a172-2743fda3a4f4	LEGUAP 01 SALTADERO__2018-04-07__11-05-33(1).JPG	https://app.wildlifeinsights.org/download/2004947/data-files/822a20c3-1619-445f-a172-2743fda3a4f4		Adrian Schiavini	71739522-c635-45d7-a8e9-6115b5615253	Mammalia	Cetartiodactyla	Camelidae	Lama	guanicoe	Guanaco		2018-04-07 11:05:33					1			false			CC-BY	false
2000531	Elvira 2H paso castor 08/05/2018	39a78c5a-d4d2-4c02-bb4e-1e00ae5393bc	ELVIRA 2H PSO CASTOR__2018-10-22__20-01-36(3).JPG	https://app.wildlifeinsights.org/download/2004947/data-files/39a78c5a-d4d2-4c02-bb4e-1e00ae5393bc		Emiliano Arona Ferreira	71739522-c635-45d7-a8e9-6115b5615253	Mammalia	Cetartiodactyla	Camelidae	Lama	guanicoe	Guanaco		2018-10-22 20:01:36					2			false			CC-BY	false
2000531	LEGUAP03 SOLDEVILA 03/24/2018	8b5e3ed6-8623-4097-9509-7efcc09d2c29	LEGUAP03 SOLDEVILA__2018-04-29__10-20-37(9).JPG	https://app.wildlifeinsights.org/download/2004947/data-files/8b5e3ed6-8623-4097-9509-7efcc09d2c29		Adrian Schiavini	aca65aaa-8c6d-4b69-94de-842b08b13bd6	Mammalia	Cetartiodactyla	Bovidae	Bos	taurus	Domestic Cattle		2018-04-29 10:20:37					2			false			CC-BY	false
2000531	1a500d9c-6e16-4d8e-9537-a16e159f781d	ff258cb3-6d59-46d8-8a80-a59d7a76b07b	7f8514d8-89cc-42b2-ba28-a576c3dc055f.JPG	https://app.wildlifeinsights.org/download/2004947/data-files/ff258cb3-6d59-46d8-8a80-a59d7a76b07b		Emiliano Arona Ferreira	aca65aaa-8c6d-4b69-94de-842b08b13bd6	Mammalia	Cetartiodactyla	Bovidae	Bos	taurus	Domestic Cattle		2018-04-14 13:31:30					1			false			CC-BY	true
2000531	SALTADERO 03/07/2018	45b11c24-fe1e-4605-ac1b-b8e9b386e507	LEGUAP 01 SALTADERO__2018-05-06__08-45-17(3).JPG	https://app.wildlifeinsights.org/download/2004947/data-files/45b11c24-fe1e-4605-ac1b-b8e9b386e507		Adrian Schiavini	71739522-c635-45d7-a8e9-6115b5615253	Mammalia	Cetartiodactyla	Camelidae	Lama	guanicoe	Guanaco		2018-05-06 08:45:17					1			false			CC-BY	false
2000531	SALTADERO 03/07/2018	c9890537-721e-48d3-85a2-2487583cb107	LEGUAP 01 SALTADERO__2018-06-16__14-08-12(1).JPG	https://app.wildlifeinsights.org/download/2004947/data-files/c9890537-721e-48d3-85a2-2487583cb107		Adrian Schiavini	71739522-c635-45d7-a8e9-6115b5615253	Mammalia	Cetartiodactyla	Camelidae	Lama	guanicoe	Guanaco		2018-06-16 14:08:12					1			false			CC-BY	false
2000531	LEGUAP03 SOLDEVILA 03/24/2018	a59c85bf-6cdb-43a7-893c-4507ab95524a	LEGUAP03 SOLDEVILA__2018-07-07__12-14-13(1).JPG	https://app.wildlifeinsights.org/download/2004947/data-files/a59c85bf-6cdb-43a7-893c-4507ab95524a		Adrian Schiavini	71739522-c635-45d7-a8e9-6115b5615253	Mammalia	Cetartiodactyla	Camelidae	Lama	guanicoe	Guanaco		2018-07-07 12:14:13					1			false			CC-BY	false
2000531	Elvira 2H paso castor 08/05/2018	44b1ca52-98b4-4b59-aaa9-e3e14e4cbe2b	ELVIRA 2H PSO CASTOR__2018-09-13__08-55-35(1).JPG	https://app.wildlifeinsights.org/download/2004947/data-files/44b1ca52-98b4-4b59-aaa9-e3e14e4cbe2b		Emiliano Arona Ferreira	f1856211-cfb7-4a5b-9158-c0f72fd09ee6						Blank		2018-09-13 08:55:35					1			false			CC-BY	false
2000531	SALTADERO 03/07/2018	5de8904b-85ae-4b8f-b10b-0547616fa824	LEGUAP 01 SALTADERO__2018-03-27__23-33-26(2).JPG	https://app.wildlifeinsights.org/download/2004947/data-files/5de8904b-85ae-4b8f-b10b-0547616fa824		Adrian Schiavini	3d80f1d6-b1df-4966-9ff4-94053c7a902a	Mammalia	Carnivora	Canidae	Canis	familiaris	Domestic Dog		2018-03-27 23:33:26					2	Asilvestrado		false			CC-BY	false
2000531	SALTADERO 03/07/2018	28cc4c76-2528-4ea3-8d7d-ba038c220ca7	LEGUAP 01 SALTADERO__2018-05-18__18-05-04(3).JPG	https://app.wildlifeinsights.org/download/2004947/data-files/28cc4c76-2528-4ea3-8d7d-ba038c220ca7		Adrian Schiavini	3d80f1d6-b1df-4966-9ff4-94053c7a902a	Mammalia	Carnivora	Canidae	Canis	familiaris	Domestic Dog		2018-05-18 18:05:04					2	Asilvestrado		false			CC-BY	false
2000531	1a500d9c-6e16-4d8e-9537-a16e159f781d	afab58fc-bb23-4b19-819c-bf3888edf967	2f8772bc-7561-4711-9c24-47c2055d2625.JPG	https://app.wildlifeinsights.org/download/2004947/data-files/afab58fc-bb23-4b19-819c-bf3888edf967		Emiliano Arona Ferreira	aca65aaa-8c6d-4b69-94de-842b08b13bd6	Mammalia	Cetartiodactyla	Bovidae	Bos	taurus	Domestic Cattle		2018-05-14 16:33:13					1			false			CC-BY	true
2000531	SALTADERO 03/07/2018	f2665131-60f4-4d07-ac8c-9364e101a71e	LEGUAP 01 SALTADERO__2018-04-09__08-58-46(4).JPG	https://app.wildlifeinsights.org/download/2004947/data-files/f2665131-60f4-4d07-ac8c-9364e101a71e		Adrian Schiavini	f1856211-cfb7-4a5b-9158-c0f72fd09ee6						Blank		2018-04-09 08:58:46					1			false			CC-BY	false
2000531	INTER04 ELVIRAEMPOSTADA 03/06/2018	a284dbc8-f56e-4bcc-a383-0f93b829b4b8	7b78d008-abde-418c-b9ea-235280f5bf1b.JPG	https://app.wildlifeinsights.org/download/2004947/data-files/a284dbc8-f56e-4bcc-a383-0f93b829b4b8		Adrian Schiavini	f1856211-cfb7-4a5b-9158-c0f72fd09ee6						Blank		2018-03-06 22:54:36					1			false			CC-BY	false
2000531	1a500d9c-6e16-4d8e-9537-a16e159f781d	7e1b58ad-3607-4217-93a6-6e6f4e3b8f90	b7c50edb-432e-4aba-8d7c-5e3e60a64d94.JPG	https://app.wildlifeinsights.org/download/2004947/data-files/7e1b58ad-3607-4217-93a6-6e6f4e3b8f90		Emiliano Arona Ferreira	aca65aaa-8c6d-4b69-94de-842b08b13bd6	Mammalia	Cetartiodactyla	Bovidae	Bos	taurus	Domestic Cattle		2018-05-18 12:36:35					1			false			CC-BY	true
2000531	LEGUAP03 SOLDEVILA 03/24/2018	64d2bca6-ecc3-4e71-9fdf-46960c006629	LEGUAP03 SOLDEVILA__2018-04-11__14-41-31(5).JPG	https://app.wildlifeinsights.org/download/2004947/data-files/64d2bca6-ecc3-4e71-9fdf-46960c006629		Adrian Schiavini	aca65aaa-8c6d-4b69-94de-842b08b13bd6	Mammalia	Cetartiodactyla	Bovidae	Bos	taurus	Domestic Cattle		2018-04-11 14:41:31					1			false			CC-BY	false
2000531	INTER01 TRAMPA	0673860a-761b-4fb2-a5d1-ac6dc17d73d2	INTER 01 TRAMPA__2018-05-30__22-42-43(3).JPG	https://app.wildlifeinsights.org/download/2004947/data-files/0673860a-761b-4fb2-a5d1-ac6dc17d73d2		Adrian Schiavini	f1856211-cfb7-4a5b-9158-c0f72fd09ee6						Blank		2018-05-30 22:42:43					1			false			CC-BY	false
2000531	SALTADERO 03/07/2018	59cb166a-1212-4b85-9bd9-73c2085422c1	LEGUAP 01 SALTADERO__2018-05-13__17-17-58(1).JPG	https://app.wildlifeinsights.org/download/2004947/data-files/59cb166a-1212-4b85-9bd9-73c2085422c1		Adrian Schiavini	71739522-c635-45d7-a8e9-6115b5615253	Mammalia	Cetartiodactyla	Camelidae	Lama	guanicoe	Guanaco		2018-05-13 17:17:58					1			false			CC-BY	false
2000531	LEGUAP03 SOLDEVILA 03/24/2018	88a10b41-d1e6-4bf0-af9a-1111d31071c0	LEGUAP03 SOLDEVILA__2018-05-30__11-55-49(3).JPG	https://app.wildlifeinsights.org/download/2004947/data-files/88a10b41-d1e6-4bf0-af9a-1111d31071c0		Adrian Schiavini	71739522-c635-45d7-a8e9-6115b5615253	Mammalia	Cetartiodactyla	Camelidae	Lama	guanicoe	Guanaco		2018-05-30 11:55:49					2			false			CC-BY	false
2000531	LEGUAP03 SOLDEVILA 03/24/2018	53506da8-6cf4-4adb-b5c3-638050d1f014	LEGUAP03 SOLDEVILA__2018-06-28__12-56-28(3).JPG	https://app.wildlifeinsights.org/download/2004947/data-files/53506da8-6cf4-4adb-b5c3-638050d1f014		Adrian Schiavini	71739522-c635-45d7-a8e9-6115b5615253	Mammalia	Cetartiodactyla	Camelidae	Lama	guanicoe	Guanaco		2018-06-28 12:56:28					1			false			CC-BY	false
2000531	SALTADERO 03/07/2018	daf78c38-68af-4640-9c5a-a56353002bd7	LEGUAP 01 SALTADERO__2018-05-13__17-43-17(2).JPG	https://app.wildlifeinsights.org/download/2004947/data-files/daf78c38-68af-4640-9c5a-a56353002bd7		Adrian Schiavini	71739522-c635-45d7-a8e9-6115b5615253	Mammalia	Cetartiodactyla	Camelidae	Lama	guanicoe	Guanaco		2018-05-13 17:43:17					1			false			CC-BY	false
2000531	SALTADERO 03/07/2018	7e80fb80-c6ac-44d7-82f1-7e608c5d5f72	LEGUAP 01 SALTADERO__2018-05-21__22-39-07(3).JPG	https://app.wildlifeinsights.org/download/2004947/data-files/7e80fb80-c6ac-44d7-82f1-7e608c5d5f72		Adrian Schiavini	7a3f5fb1-8e10-44c8-b040-d0672788540c	Mammalia	Carnivora	Canidae	Lycalopex	griseus	Argentine Gray Fox		2018-05-21 22:39:07					1			false			CC-BY	false
2000531	INTER01 TRAMPA	73023f34-e0ba-4ad5-bf9e-933b337e5239	INTER 01 TRAMPA__2018-06-07__12-53-54(2).JPG	https://app.wildlifeinsights.org/download/2004947/data-files/73023f34-e0ba-4ad5-bf9e-933b337e5239		Adrian Schiavini	f1856211-cfb7-4a5b-9158-c0f72fd09ee6						Blank		2018-06-07 12:53:54					1			false			CC-BY	false
2000531	SALTADERO 03/07/2018	e39dd6e4-515b-47c4-91b8-da04a201bf76	LEGUAP 01 SALTADERO__2018-03-25__12-13-38(2).JPG	https://app.wildlifeinsights.org/download/2004947/data-files/e39dd6e4-515b-47c4-91b8-da04a201bf76		Adrian Schiavini	f1856211-cfb7-4a5b-9158-c0f72fd09ee6						Blank		2018-03-25 12:13:38					1			false			CC-BY	false
2000531	1a500d9c-6e16-4d8e-9537-a16e159f781d	2be33500-9570-4ed6-9fc1-b0cde0a6eef1	949f4be1-4d6d-424a-a5cd-849eb4db6c64.JPG	https://app.wildlifeinsights.org/download/2004947/data-files/2be33500-9570-4ed6-9fc1-b0cde0a6eef1		Emiliano Arona Ferreira	aca65aaa-8c6d-4b69-94de-842b08b13bd6	Mammalia	Cetartiodactyla	Bovidae	Bos	taurus	Domestic Cattle		2018-04-26 10:21:50					1			false			CC-BY	true
2000531	INTER01 TRAMPA	528e5ca8-ddaf-4198-80f2-cc9c7fcd485b	INTER 01 TRAMPA__2018-05-15__13-24-58(3).JPG	https://app.wildlifeinsights.org/download/2004947/data-files/528e5ca8-ddaf-4198-80f2-cc9c7fcd485b		Adrian Schiavini	7a3f5fb1-8e10-44c8-b040-d0672788540c	Mammalia	Carnivora	Canidae	Lycalopex	griseus	Argentine Gray Fox		2018-05-15 13:24:58					1			false			CC-BY	false
2000531	INTER01 TRAMPA	f71dcd8d-de98-475f-b72e-8ab06b720b0a	INTER 01 TRAMPA__2018-06-07__10-56-41(4).JPG	https://app.wildlifeinsights.org/download/2004947/data-files/f71dcd8d-de98-475f-b72e-8ab06b720b0a		Adrian Schiavini	f1856211-cfb7-4a5b-9158-c0f72fd09ee6						Blank		2018-06-07 10:56:41					1			false			CC-BY	false
2000531	1a500d9c-6e16-4d8e-9537-a16e159f781d		c9cf56b3-ff3f-499a-be27-ae8b0fce1d84.JPG			Emiliano Arona Ferreira	990ae9dd-7a59-4344-afcb-1b7b21368000	Mammalia	Primates	Hominidae	Homo	sapiens	Human		2018-04-23 11:04:55					1			false			CC-BY	true
2000531	INTER04 ELVIRAEMPOSTADA 03/06/2018	600d1768-b5ef-4e34-ba32-73d146ae6aaa	e60be793-30e9-4224-a5dd-d9f88e5cbc83.JPG	https://app.wildlifeinsights.org/download/2004947/data-files/600d1768-b5ef-4e34-ba32-73d146ae6aaa		Adrian Schiavini	f1856211-cfb7-4a5b-9158-c0f72fd09ee6						Blank		2018-03-20 14:47:51					1			false			CC-BY	false
2000531	SALTADERO 03/07/2018	1a55b9e1-f3ad-4933-9006-18b1e6a4e4a8	LEGUAP 01 SALTADERO__2018-07-17__20-18-30(1).JPG	https://app.wildlifeinsights.org/download/2004947/data-files/1a55b9e1-f3ad-4933-9006-18b1e6a4e4a8		Adrian Schiavini	7a3f5fb1-8e10-44c8-b040-d0672788540c	Mammalia	Carnivora	Canidae	Lycalopex	griseus	Argentine Gray Fox		2018-07-17 20:18:30					1			false			CC-BY	false
2000531	LEGUAP03 SOLDEVILA 03/24/2018	280eb798-620b-4877-92f6-d0554f5cf03c	LEGUAP03 SOLDEVILA__2018-07-03__09-29-53(2).JPG	https://app.wildlifeinsights.org/download/2004947/data-files/280eb798-620b-4877-92f6-d0554f5cf03c		Adrian Schiavini	71739522-c635-45d7-a8e9-6115b5615253	Mammalia	Cetartiodactyla	Camelidae	Lama	guanicoe	Guanaco		2018-07-03 09:29:53					1			false			CC-BY	false
2000531	1a500d9c-6e16-4d8e-9537-a16e159f781d	e4cfda72-997a-4d99-9357-fcdf6d67d97e	d5aa3791-ab3b-4576-aa92-beb7d920b1b1.JPG	https://app.wildlifeinsights.org/download/2004947/data-files/e4cfda72-997a-4d99-9357-fcdf6d67d97e		Adrian Schiavini	0de8422e-f59d-4802-9e93-ab8559e43e55	Mammalia	Artiodactyla	Bovidae	Ovis	aries	Domestic Sheep		2018-04-18 16:03:03					1			false			CC-BY	true
2000531	LEGUAP03 SOLDEVILA 03/24/2018	d3fb8c08-a19d-44b4-a82a-b179615cd757	LEGUAP03 SOLDEVILA__2018-04-15__09-26-48(5).JPG	https://app.wildlifeinsights.org/download/2004947/data-files/d3fb8c08-a19d-44b4-a82a-b179615cd757		Adrian Schiavini	aca65aaa-8c6d-4b69-94de-842b08b13bd6	Mammalia	Cetartiodactyla	Bovidae	Bos	taurus	Domestic Cattle		2018-04-15 09:26:48					2			false			CC-BY	false
2000531	Elvira 2H paso castor 08/05/2018	aa7d1bab-eb7e-4ec1-ab35-7649f6a8bcc6	ELVIRA 2H PSO CASTOR__2018-10-07__13-28-03(1).JPG	https://app.wildlifeinsights.org/download/2004947/data-files/aa7d1bab-eb7e-4ec1-ab35-7649f6a8bcc6		Adrian Schiavini	f1856211-cfb7-4a5b-9158-c0f72fd09ee6						Blank		2018-10-07 13:28:03					1			false			CC-BY	false
2000531	INTER01 TRAMPA	5f502526-79ef-447e-a0b3-898761f1210e	INTER 01 TRAMPA__2018-04-05__17-53-04(1).JPG	https://app.wildlifeinsights.org/download/2004947/data-files/5f502526-79ef-447e-a0b3-898761f1210e		Adrian Schiavini	7a3f5fb1-8e10-44c8-b040-d0672788540c	Mammalia	Carnivora	Canidae	Lycalopex	griseus	Argentine Gray Fox		2018-04-05 17:53:04					1			false			CC-BY	false
2000531	LEGUAP03 SOLDEVILA 03/24/2018	d6014cc5-c25d-4714-8fda-1714d6ac1654	LEGUAP03 SOLDEVILA__2018-06-28__11-54-54(3).JPG	https://app.wildlifeinsights.org/download/2004947/data-files/d6014cc5-c25d-4714-8fda-1714d6ac1654		Adrian Schiavini	71739522-c635-45d7-a8e9-6115b5615253	Mammalia	Cetartiodactyla	Camelidae	Lama	guanicoe	Guanaco		2018-06-28 11:54:54					4			false			CC-BY	false
2000531	1a500d9c-6e16-4d8e-9537-a16e159f781d	a8b5c54c-48df-4d37-9004-48be0762a75f	3f6453a1-e2b0-4eed-a331-9fbb9f4c510c.JPG	https://app.wildlifeinsights.org/download/2004947/data-files/a8b5c54c-48df-4d37-9004-48be0762a75f		Emiliano Arona Ferreira	aca65aaa-8c6d-4b69-94de-842b08b13bd6	Mammalia	Cetartiodactyla	Bovidae	Bos	taurus	Domestic Cattle		2018-04-16 08:48:32					1			false			CC-BY	true
2000531	1a500d9c-6e16-4d8e-9537-a16e159f781d	27febcf3-30b0-4d59-9539-91ad93554724	904a4d2d-1d9a-4fe3-a98e-0da0d0068d4f.JPG	https://app.wildlifeinsights.org/download/2004947/data-files/27febcf3-30b0-4d59-9539-91ad93554724		Emiliano Arona Ferreira	f2d233e3-80e3-433d-9687-e29ecc7a467a	Mammalia					Mammal		2018-05-02 11:07:28					1			false			CC-BY	true
2000531	INTER04 ELVIRAEMPOSTADA 03/06/2018	70c21c99-01c5-42c3-a260-751cf6445a53	2f3f6e5d-9c05-45ae-b27a-f5cdb2436980.JPG	https://app.wildlifeinsights.org/download/2004947/data-files/70c21c99-01c5-42c3-a260-751cf6445a53		Adrian Schiavini	f1856211-cfb7-4a5b-9158-c0f72fd09ee6						Blank		2018-03-13 15:47:23					1			false			CC-BY	false
2000531	SALTADERO 03/07/2018	bfd16e02-79c8-4172-a016-912d240bb2f1	LEGUAP 01 SALTADERO__2018-04-23__06-59-42(4).JPG	https://app.wildlifeinsights.org/download/2004947/data-files/bfd16e02-79c8-4172-a016-912d240bb2f1		Adrian Schiavini	7a3f5fb1-8e10-44c8-b040-d0672788540c	Mammalia	Carnivora	Canidae	Lycalopex	griseus	Argentine Gray Fox		2018-04-23 06:59:42					1			false			CC-BY	false
2000531	LEGUAP03 SOLDEVILA 03/24/2018	02bff22c-07e2-4f3b-abf1-617fd0b9a4f2	LEGUAP03 SOLDEVILA__2018-05-10__10-19-52(2).JPG	https://app.wildlifeinsights.org/download/2004947/data-files/02bff22c-07e2-4f3b-abf1-617fd0b9a4f2		Adrian Schiavini	71739522-c635-45d7-a8e9-6115b5615253	Mammalia	Cetartiodactyla	Camelidae	Lama	guanicoe	Guanaco		2018-05-10 10:19:52					1			false			CC-BY	false
2000531	INTER04 ELVIRAEMPOSTADA 03/06/2018	25e13f24-1c0e-4c3c-97e1-61f936fe9a32	bb1393ec-11c3-451f-8564-644aa1029c4b.JPG	https://app.wildlifeinsights.org/download/2004947/data-files/25e13f24-1c0e-4c3c-97e1-61f936fe9a32		Emiliano Arona Ferreira	f1856211-cfb7-4a5b-9158-c0f72fd09ee6						Blank		2018-04-13 14:14:47					1			false			CC-BY	false
2000531	INTER01 TRAMPA	3ef4a216-6abc-4d63-a608-eeb6c288b962	INTER 01 TRAMPA__2018-04-08__10-47-14(3).JPG	https://app.wildlifeinsights.org/download/2004947/data-files/3ef4a216-6abc-4d63-a608-eeb6c288b962		Adrian Schiavini	7a3f5fb1-8e10-44c8-b040-d0672788540c	Mammalia	Carnivora	Canidae	Lycalopex	griseus	Argentine Gray Fox		2018-04-08 10:47:14					1			false			CC-BY	false
2000531	1a500d9c-6e16-4d8e-9537-a16e159f781d	3774a049-e5ec-478b-bede-62557a1b209a	0758c8d0-bbab-434c-ab6a-7f8b07506f3e.JPG	https://app.wildlifeinsights.org/download/2004947/data-files/3774a049-e5ec-478b-bede-62557a1b209a		Emiliano Arona Ferreira	f1856211-cfb7-4a5b-9158-c0f72fd09ee6						Blank		2018-04-12 16:04:39					1			false			CC-BY	true
2000531	INTER04 ELVIRAEMPOSTADA 03/06/2018	959924f9-9777-4b52-981c-0a378735496a	722c3921-d7fa-41a8-b4a7-7dd3a6af0886.JPG	https://app.wildlifeinsights.org/download/2004947/data-files/959924f9-9777-4b52-981c-0a378735496a		Emiliano Arona Ferreira	7a3f5fb1-8e10-44c8-b040-d0672788540c	Mammalia	Carnivora	Canidae	Lycalopex	griseus	Argentine Gray Fox		2018-04-15 06:14:27					1			false			CC-BY	false
2000531	LEGUAP03 SOLDEVILA 03/24/2018	f3994f3d-0b4e-4d7b-bc27-6a10d6c1e027	LEGUAP03 SOLDEVILA__2018-04-29__10-31-52(11).JPG	https://app.wildlifeinsights.org/download/2004947/data-files/f3994f3d-0b4e-4d7b-bc27-6a10d6c1e027		Adrian Schiavini	aca65aaa-8c6d-4b69-94de-842b08b13bd6	Mammalia	Cetartiodactyla	Bovidae	Bos	taurus	Domestic Cattle		2018-04-29 10:31:52					2			false			CC-BY	false
2000531	SALTADERO 03/07/2018	4c21eb57-54c9-48ef-9a0d-49f5234941f6	LEGUAP 01 SALTADERO__2018-05-30__09-07-49(1).JPG	https://app.wildlifeinsights.org/download/2004947/data-files/4c21eb57-54c9-48ef-9a0d-49f5234941f6		Adrian Schiavini	3d80f1d6-b1df-4966-9ff4-94053c7a902a	Mammalia	Carnivora	Canidae	Canis	familiaris	Domestic Dog		2018-05-30 09:07:49					3	Asilvestrado		false			CC-BY	false
2000531	LEGUAP03 SOLDEVILA 03/24/2018	b64e79a6-e313-4ccd-9e28-3d97dbf1f33f	LEGUAP03 SOLDEVILA__2018-06-17__16-29-30(1).JPG	https://app.wildlifeinsights.org/download/2004947/data-files/b64e79a6-e313-4ccd-9e28-3d97dbf1f33f		Adrian Schiavini	71739522-c635-45d7-a8e9-6115b5615253	Mammalia	Cetartiodactyla	Camelidae	Lama	guanicoe	Guanaco		2018-06-17 16:29:30					1			false			CC-BY	false
2000531	SALTADERO 03/07/2018	e61ac3eb-c569-4409-be37-43a4dc1778e0	LEGUAP 01 SALTADERO__2018-04-07__09-54-40(4).JPG	https://app.wildlifeinsights.org/download/2004947/data-files/e61ac3eb-c569-4409-be37-43a4dc1778e0		Adrian Schiavini	71739522-c635-45d7-a8e9-6115b5615253	Mammalia	Cetartiodactyla	Camelidae	Lama	guanicoe	Guanaco		2018-04-07 09:54:40					1			false			CC-BY	false
2000531	LEGUAP03 SOLDEVILA 03/24/2018	b597c3ea-2dc2-4483-b195-ba364ac622a0	LEGUAP03 SOLDEVILA__2018-04-25__10-57-30(4).JPG	https://app.wildlifeinsights.org/download/2004947/data-files/b597c3ea-2dc2-4483-b195-ba364ac622a0		Adrian Schiavini	aca65aaa-8c6d-4b69-94de-842b08b13bd6	Mammalia	Cetartiodactyla	Bovidae	Bos	taurus	Domestic Cattle		2018-04-25 10:57:30					1			false			CC-BY	false
2000531	1a500d9c-6e16-4d8e-9537-a16e159f781d	57ceaa3e-d3bb-404e-a999-95cc97016883	70eb8e10-3104-4b5d-a819-01a5c7e197b7.JPG	https://app.wildlifeinsights.org/download/2004947/data-files/57ceaa3e-d3bb-404e-a999-95cc97016883		Emiliano Arona Ferreira	f1856211-cfb7-4a5b-9158-c0f72fd09ee6						Blank		2018-04-14 14:23:46					1			false			CC-BY	true
2000531	SALTADERO 03/07/2018	58b42064-31f9-4bcb-ba9f-b8047ae4c6c8	LEGUAP 01 SALTADERO__2018-05-06__03-05-50(3).JPG	https://app.wildlifeinsights.org/download/2004947/data-files/58b42064-31f9-4bcb-ba9f-b8047ae4c6c8		Adrian Schiavini	f1856211-cfb7-4a5b-9158-c0f72fd09ee6						Blank		2018-05-06 03:05:50					1			false			CC-BY	false
2000531	SALTADERO 03/07/2018	d2178dcd-a894-4439-ad3f-41a182517bdc	LEGUAP 01 SALTADERO__2018-03-27__08-33-55(4).JPG	https://app.wildlifeinsights.org/download/2004947/data-files/d2178dcd-a894-4439-ad3f-41a182517bdc		Adrian Schiavini	f8f200dd-08cf-4eab-b441-c122ca96fe5e	Aves	Falconiformes	Falconidae	Caracara	plancus	Southern Caracara		2018-03-27 08:33:55					6			false			CC-BY	false
2000531	SALTADERO 03/07/2018	709d78b3-8144-4509-8f90-2bcf507e5249	LEGUAP 01 SALTADERO__2018-06-21__04-13-24(1).JPG	https://app.wildlifeinsights.org/download/2004947/data-files/709d78b3-8144-4509-8f90-2bcf507e5249		Adrian Schiavini	7a3f5fb1-8e10-44c8-b040-d0672788540c	Mammalia	Carnivora	Canidae	Lycalopex	griseus	Argentine Gray Fox		2018-06-21 04:13:24					1			false			CC-BY	false
2000531	Elvira 2H paso castor 08/05/2018	58910d78-b40a-4d84-a980-0c776ba58692	ELVIRA 2H PSO CASTOR__2018-09-13__04-06-28(1).JPG	https://app.wildlifeinsights.org/download/2004947/data-files/58910d78-b40a-4d84-a980-0c776ba58692		Emiliano Arona Ferreira	7a3f5fb1-8e10-44c8-b040-d0672788540c	Mammalia	Carnivora	Canidae	Lycalopex	griseus	Argentine Gray Fox		2018-09-13 04:06:28					1			false			CC-BY	false
2000531	LEGUAP03 SOLDEVILA 03/24/2018	ef5990cd-760a-46e1-bd69-950b1fb7d1f3	LEGUAP03 SOLDEVILA__2018-06-26__11-31-47(3).JPG	https://app.wildlifeinsights.org/download/2004947/data-files/ef5990cd-760a-46e1-bd69-950b1fb7d1f3		Adrian Schiavini	71739522-c635-45d7-a8e9-6115b5615253	Mammalia	Cetartiodactyla	Camelidae	Lama	guanicoe	Guanaco		2018-06-26 11:31:47					1			false			CC-BY	false
2000531	INTER01 TRAMPA	7e5f26a5-ab1f-452b-a541-adae883bd245	INTER 01 TRAMPA__2018-05-02__21-06-09(2).JPG	https://app.wildlifeinsights.org/download/2004947/data-files/7e5f26a5-ab1f-452b-a541-adae883bd245		Adrian Schiavini	7a3f5fb1-8e10-44c8-b040-d0672788540c	Mammalia	Carnivora	Canidae	Lycalopex	griseus	Argentine Gray Fox		2018-05-02 21:06:09					1			false			CC-BY	false
2000531	INTER01 TRAMPA	0fe5f955-4907-4a19-8faf-6eb2055cdfe2	INTER 01 TRAMPA__2018-05-24__00-49-56(4).JPG	https://app.wildlifeinsights.org/download/2004947/data-files/0fe5f955-4907-4a19-8faf-6eb2055cdfe2		Adrian Schiavini	aca65aaa-8c6d-4b69-94de-842b08b13bd6	Mammalia	Cetartiodactyla	Bovidae	Bos	taurus	Domestic Cattle		2018-05-24 00:49:56					1			false			CC-BY	false
2000531	SALTADERO 03/07/2018	04cfe0f8-682a-4982-94e4-fc7be1f29355	LEGUAP 01 SALTADERO__2018-05-16__22-11-35(4).JPG	https://app.wildlifeinsights.org/download/2004947/data-files/04cfe0f8-682a-4982-94e4-fc7be1f29355		Adrian Schiavini	7a3f5fb1-8e10-44c8-b040-d0672788540c	Mammalia	Carnivora	Canidae	Lycalopex	griseus	Argentine Gray Fox		2018-05-16 22:11:35					1			false			CC-BY	false
2000531	1a500d9c-6e16-4d8e-9537-a16e159f781d	b67a9dfe-79e9-4c21-a5fd-52cce75659ef	51de6c80-e8d4-4f96-999f-881a0b1013ba.JPG	https://app.wildlifeinsights.org/download/2004947/data-files/b67a9dfe-79e9-4c21-a5fd-52cce75659ef		Adrian Schiavini	0de8422e-f59d-4802-9e93-ab8559e43e55	Mammalia	Artiodactyla	Bovidae	Ovis	aries	Domestic Sheep		2018-04-14 11:56:59					1			false			CC-BY	true
2000531	Elvira 2H paso castor 08/05/2018	6243a694-4658-4599-a297-d7a5018deaa1	ELVIRA 2H PSO CASTOR__2018-10-28__09-01-17(1).JPG	https://app.wildlifeinsights.org/download/2004947/data-files/6243a694-4658-4599-a297-d7a5018deaa1		Adrian Schiavini	71739522-c635-45d7-a8e9-6115b5615253	Mammalia	Cetartiodactyla	Camelidae	Lama	guanicoe	Guanaco		2018-10-28 09:01:17					1			false			CC-BY	false
2000531	Elvira 2H paso castor 08/05/2018	58e1f64f-e34e-4f3b-82ee-f6fc60b11058	ELVIRA 2H PSO CASTOR__2018-10-23__13-36-19(2).JPG	https://app.wildlifeinsights.org/download/2004947/data-files/58e1f64f-e34e-4f3b-82ee-f6fc60b11058		Adrian Schiavini	f1856211-cfb7-4a5b-9158-c0f72fd09ee6						Blank		2018-10-23 13:36:19					1			false			CC-BY	false
2000531	SALTADERO 03/07/2018	b976a02a-28cf-4c40-9510-642cc6953cd8	LEGUAP 01 SALTADERO__2018-03-27__14-01-05(2).JPG	https://app.wildlifeinsights.org/download/2004947/data-files/b976a02a-28cf-4c40-9510-642cc6953cd8		Adrian Schiavini	f8f200dd-08cf-4eab-b441-c122ca96fe5e	Aves	Falconiformes	Falconidae	Caracara	plancus	Southern Caracara		2018-03-27 14:01:05					8			false			CC-BY	false
2000531	1a500d9c-6e16-4d8e-9537-a16e159f781d	9197ad66-8980-4d1d-bdd4-9e2df5919164	1c9f4cf7-2bdf-4097-ac30-cddb012b6450.JPG	https://app.wildlifeinsights.org/download/2004947/data-files/9197ad66-8980-4d1d-bdd4-9e2df5919164		Emiliano Arona Ferreira	aca65aaa-8c6d-4b69-94de-842b08b13bd6	Mammalia	Cetartiodactyla	Bovidae	Bos	taurus	Domestic Cattle		2018-05-05 10:02:00					1			false			CC-BY	true
2000531	SALTADERO 03/07/2018	7356b177-41c0-40d2-a18f-5cdcbb4a2855	LEGUAP 01 SALTADERO__2018-04-21__12-48-40(3).JPG	https://app.wildlifeinsights.org/download/2004947/data-files/7356b177-41c0-40d2-a18f-5cdcbb4a2855		Adrian Schiavini	f1856211-cfb7-4a5b-9158-c0f72fd09ee6						Blank		2018-04-21 12:48:40					1			false			CC-BY	false
2000531	SALTADERO 03/07/2018	a8c4b6eb-1e33-4c9a-a537-a7dc2d30c124	LEGUAP 01 SALTADERO__2018-04-04__07-00-51(2).JPG	https://app.wildlifeinsights.org/download/2004947/data-files/a8c4b6eb-1e33-4c9a-a537-a7dc2d30c124		Adrian Schiavini	3d80f1d6-b1df-4966-9ff4-94053c7a902a	Mammalia	Carnivora	Canidae	Canis	familiaris	Domestic Dog		2018-04-04 07:00:51					4	Asilvestrado		false			CC-BY	false
2000531	INTER04 ELVIRAEMPOSTADA 03/06/2018	dd7a4a85-e0c2-4d8b-b3dd-860146db0ebd	ba67d336-c030-459b-834e-180b1380e85c.JPG	https://app.wildlifeinsights.org/download/2004947/data-files/dd7a4a85-e0c2-4d8b-b3dd-860146db0ebd		Adrian Schiavini	3d80f1d6-b1df-4966-9ff4-94053c7a902a	Mammalia	Carnivora	Canidae	Canis	familiaris	Domestic Dog		2018-06-20 10:15:01					5	Asilvestrado		false			CC-BY	false
2000531	INTER04 ELVIRAEMPOSTADA 03/06/2018	5964c243-210f-4542-9c9d-030b679d9272	a6e8879d-8040-43e9-8598-74a70091486a.JPG	https://app.wildlifeinsights.org/download/2004947/data-files/5964c243-210f-4542-9c9d-030b679d9272		Adrian Schiavini	0de8422e-f59d-4802-9e93-ab8559e43e55	Mammalia	Artiodactyla	Bovidae	Ovis	aries	Domestic Sheep		2018-04-13 10:28:41					1			false			CC-BY	false
2000531	1a500d9c-6e16-4d8e-9537-a16e159f781d	6de95780-b25d-4f6a-9acc-ef14d39ffa91	0aeaaa2b-9e24-4c3a-bc45-d0430ff472af.JPG	https://app.wildlifeinsights.org/download/2004947/data-files/6de95780-b25d-4f6a-9acc-ef14d39ffa91		Emiliano Arona Ferreira	aca65aaa-8c6d-4b69-94de-842b08b13bd6	Mammalia	Cetartiodactyla	Bovidae	Bos	taurus	Domestic Cattle		2018-05-14 16:31:53					1			false			CC-BY	true
2000531	LEGUAP03 SOLDEVILA 03/24/2018	b5dcd97c-16f8-4733-a6d2-e544bb9ce593	LEGUAP03 SOLDEVILA__2018-06-22__15-33-55(1).JPG	https://app.wildlifeinsights.org/download/2004947/data-files/b5dcd97c-16f8-4733-a6d2-e544bb9ce593		Adrian Schiavini	71739522-c635-45d7-a8e9-6115b5615253	Mammalia	Cetartiodactyla	Camelidae	Lama	guanicoe	Guanaco		2018-06-22 15:33:55					1			false			CC-BY	false
2000531	Elvira 2H paso castor 08/05/2018	68d5c52d-b6e9-4cb3-a8ac-a8b08647b08d	ELVIRA 2H PSO CASTOR__2018-10-23__15-29-00(1).JPG	https://app.wildlifeinsights.org/download/2004947/data-files/68d5c52d-b6e9-4cb3-a8ac-a8b08647b08d		Adrian Schiavini	f1856211-cfb7-4a5b-9158-c0f72fd09ee6						Blank		2018-10-23 15:29:00					1			false			CC-BY	false
2000531	INTER01 TRAMPA	d3c11032-49fe-4a9c-bc2f-92593de4f2f1	INTER 01 TRAMPA__2018-07-01__12-25-36(3).JPG	https://app.wildlifeinsights.org/download/2004947/data-files/d3c11032-49fe-4a9c-bc2f-92593de4f2f1		Adrian Schiavini	f1856211-cfb7-4a5b-9158-c0f72fd09ee6						Blank		2018-07-01 12:25:36					1			false			CC-BY	false
2000531	1a500d9c-6e16-4d8e-9537-a16e159f781d	44231445-76a3-453c-a071-1ad74a2df332	5385eeea-267d-43fc-b8d5-8eeb173bd33b.JPG	https://app.wildlifeinsights.org/download/2004947/data-files/44231445-76a3-453c-a071-1ad74a2df332		Emiliano Arona Ferreira	71739522-c635-45d7-a8e9-6115b5615253	Mammalia	Cetartiodactyla	Camelidae	Lama	guanicoe	Guanaco		2018-05-07 16:17:41					1			false			CC-BY	true
2000531	LEGUAP03 SOLDEVILA 03/24/2018	7dfe9384-69a8-47bd-ba9f-b8e9734d2cb7	LEGUAP03 SOLDEVILA__2018-04-30__10-41-51(8).JPG	https://app.wildlifeinsights.org/download/2004947/data-files/7dfe9384-69a8-47bd-ba9f-b8e9734d2cb7		Adrian Schiavini	f2d233e3-80e3-433d-9687-e29ecc7a467a	Mammalia					Mammal		2018-04-30 10:41:51					1			false			CC-BY	false
2000531	Elvira 2H paso castor 08/05/2018	84c8aa91-65ba-400a-9b9d-e032640c2e50	ELVIRA 2H PSO CASTOR__2018-10-18__14-22-50(1).JPG	https://app.wildlifeinsights.org/download/2004947/data-files/84c8aa91-65ba-400a-9b9d-e032640c2e50		Emiliano Arona Ferreira	f1856211-cfb7-4a5b-9158-c0f72fd09ee6						Blank		2018-10-18 14:22:50					1			false			CC-BY	false
2000531	SALTADERO 03/07/2018	b875c59d-3c1d-45d7-a0cd-cd52c2b1a594	LEGUAP 01 SALTADERO__2018-04-09__08-52-32(2).JPG	https://app.wildlifeinsights.org/download/2004947/data-files/b875c59d-3c1d-45d7-a0cd-cd52c2b1a594		Adrian Schiavini	71739522-c635-45d7-a8e9-6115b5615253	Mammalia	Cetartiodactyla	Camelidae	Lama	guanicoe	Guanaco		2018-04-09 08:52:32					1			false			CC-BY	false
2000531	Elvira 2H paso castor 08/05/2018	cfc852ae-5473-4fd5-b945-11246bdbc8a7	ELVIRA 2H PSO CASTOR__2018-10-19__14-51-15(3).JPG	https://app.wildlifeinsights.org/download/2004947/data-files/cfc852ae-5473-4fd5-b945-11246bdbc8a7		Emiliano Arona Ferreira	27f96ebc-1fff-40e3-8bc8-af1715325695	Aves	Passeriformes	Passerellidae	Zonotrichia	capensis	Rufous-collared Sparrow		2018-10-19 14:51:15					1			false			CC-BY	false
2000531	1a500d9c-6e16-4d8e-9537-a16e159f781d	9b0366e7-ad04-45c1-bf23-e1a5d69f59b1	576f95ec-048f-412a-ab30-7eaf5a63a747.JPG	https://app.wildlifeinsights.org/download/2004947/data-files/9b0366e7-ad04-45c1-bf23-e1a5d69f59b1		Emiliano Arona Ferreira	f1856211-cfb7-4a5b-9158-c0f72fd09ee6						Blank		2018-04-29 17:30:37					1			false			CC-BY	true
2000531	SALTADERO 03/07/2018	d0c56c7e-9ee7-4293-84b0-d093a0683eca	LEGUAP 01 SALTADERO__2018-04-07__13-11-38(2).JPG	https://app.wildlifeinsights.org/download/2004947/data-files/d0c56c7e-9ee7-4293-84b0-d093a0683eca		Adrian Schiavini	71739522-c635-45d7-a8e9-6115b5615253	Mammalia	Cetartiodactyla	Camelidae	Lama	guanicoe	Guanaco		2018-04-07 13:11:38					1			false			CC-BY	false
2000531	SALTADERO 03/07/2018	c39a1da4-0b73-4e1a-80e3-621f89075703	LEGUAP 01 SALTADERO__2018-04-26__15-55-56(3).JPG	https://app.wildlifeinsights.org/download/2004947/data-files/c39a1da4-0b73-4e1a-80e3-621f89075703		Adrian Schiavini	f1856211-cfb7-4a5b-9158-c0f72fd09ee6						Blank		2018-04-26 15:55:56					1			false			CC-BY	false
2000531	SALTADERO 03/07/2018	99efbf69-bb63-46b3-8aea-8f41d0644b41	LEGUAP 01 SALTADERO__2018-03-13__19-58-52(4).JPG	https://app.wildlifeinsights.org/download/2004947/data-files/99efbf69-bb63-46b3-8aea-8f41d0644b41		Adrian Schiavini	f1856211-cfb7-4a5b-9158-c0f72fd09ee6						Blank		2018-03-13 19:58:52					1			false			CC-BY	false
2000531	SALTADERO 03/07/2018	013c09e3-63b7-437c-8e38-701937b8e39a	LEGUAP 01 SALTADERO__2018-04-27__10-51-55(3).JPG	https://app.wildlifeinsights.org/download/2004947/data-files/013c09e3-63b7-437c-8e38-701937b8e39a		Adrian Schiavini	71739522-c635-45d7-a8e9-6115b5615253	Mammalia	Cetartiodactyla	Camelidae	Lama	guanicoe	Guanaco		2018-04-27 10:51:55					1			false			CC-BY	false
2000531	SALTADERO 03/07/2018	168a181b-c0a2-41d8-9e31-185bf6f921cd	LEGUAP 01 SALTADERO__2018-04-22__16-03-22(2).JPG	https://app.wildlifeinsights.org/download/2004947/data-files/168a181b-c0a2-41d8-9e31-185bf6f921cd		Adrian Schiavini	71739522-c635-45d7-a8e9-6115b5615253	Mammalia	Cetartiodactyla	Camelidae	Lama	guanicoe	Guanaco		2018-04-22 16:03:22					1			false			CC-BY	false
2000531	SALTADERO 03/07/2018	52fca0ec-1851-4118-8da3-620e70a5e0f8	LEGUAP 01 SALTADERO__2018-03-25__15-32-46(1).JPG	https://app.wildlifeinsights.org/download/2004947/data-files/52fca0ec-1851-4118-8da3-620e70a5e0f8		Emiliano Arona Ferreira	71739522-c635-45d7-a8e9-6115b5615253	Mammalia	Cetartiodactyla	Camelidae	Lama	guanicoe	Guanaco		2018-03-25 15:32:46	juvenile				1			false			CC-BY	false
2000531	SALTADERO 03/07/2018	30b266d9-788b-4bba-ad6e-62375da8312a	LEGUAP 01 SALTADERO__2018-05-04__09-52-36(1).JPG	https://app.wildlifeinsights.org/download/2004947/data-files/30b266d9-788b-4bba-ad6e-62375da8312a		Adrian Schiavini	71739522-c635-45d7-a8e9-6115b5615253	Mammalia	Cetartiodactyla	Camelidae	Lama	guanicoe	Guanaco		2018-05-04 09:52:36					1			false			CC-BY	false
2000531	1a500d9c-6e16-4d8e-9537-a16e159f781d	f3db1b00-9f50-4928-a140-1bba07c68a02	6c7fbfdc-5dd5-4b81-9a79-f945425eab15.JPG	https://app.wildlifeinsights.org/download/2004947/data-files/f3db1b00-9f50-4928-a140-1bba07c68a02		Adrian Schiavini	0de8422e-f59d-4802-9e93-ab8559e43e55	Mammalia	Artiodactyla	Bovidae	Ovis	aries	Domestic Sheep		2018-04-12 12:29:27					1			false			CC-BY	true
2000531	1a500d9c-6e16-4d8e-9537-a16e159f781d	9395c338-7032-4709-b9b6-165cb305aeee	801dd65b-b311-4a17-95db-aa29b3937e02.JPG	https://app.wildlifeinsights.org/download/2004947/data-files/9395c338-7032-4709-b9b6-165cb305aeee		Emiliano Arona Ferreira	f1856211-cfb7-4a5b-9158-c0f72fd09ee6						Blank		2018-03-11 17:27:03					1			false			CC-BY	true
2000531	SALTADERO 03/07/2018	666fcef7-01e3-4bd3-99ee-77d984b073fd	LEGUAP 01 SALTADERO__2018-04-07__07-40-01(1).JPG	https://app.wildlifeinsights.org/download/2004947/data-files/666fcef7-01e3-4bd3-99ee-77d984b073fd		Adrian Schiavini	f1856211-cfb7-4a5b-9158-c0f72fd09ee6						Blank		2018-04-07 07:40:01					1			false			CC-BY	false
2000531	Elvira 2H paso castor 08/05/2018	f78fdd37-1a49-478c-8f47-7f4e3edde39b	ELVIRA 2H PSO CASTOR__2018-08-29__11-33-07(3).JPG	https://app.wildlifeinsights.org/download/2004947/data-files/f78fdd37-1a49-478c-8f47-7f4e3edde39b		Iris Manabella	f1856211-cfb7-4a5b-9158-c0f72fd09ee6						Blank		2018-08-29 11:33:07					1			false			CC-BY	false
2000531	INTER04 ELVIRAEMPOSTADA 03/06/2018	cc2e9094-2baa-47b5-9a28-0f2e6e2c2f4d	e7bb2a1c-d73b-4ac1-8c28-f500226943ec.JPG	https://app.wildlifeinsights.org/download/2004947/data-files/cc2e9094-2baa-47b5-9a28-0f2e6e2c2f4d		Adrian Schiavini	f1856211-cfb7-4a5b-9158-c0f72fd09ee6						Blank		2018-03-07 14:53:57					1			false			CC-BY	false
2000531	INTER04 ELVIRAEMPOSTADA 03/06/2018	7e4c75d1-8cef-4a61-80eb-8d0362955571	2583e68f-248e-4759-a3c4-8991f9450e85.JPG	https://app.wildlifeinsights.org/download/2004947/data-files/7e4c75d1-8cef-4a61-80eb-8d0362955571		Adrian Schiavini	f1856211-cfb7-4a5b-9158-c0f72fd09ee6						Blank		2018-03-08 23:20:28					1			false			CC-BY	false
2000531	SALTADERO 03/07/2018	4cf783be-f401-4b27-8b72-86be3aa615bc	LEGUAP 01 SALTADERO__2018-07-23__13-19-32(1).JPG	https://app.wildlifeinsights.org/download/2004947/data-files/4cf783be-f401-4b27-8b72-86be3aa615bc		Adrian Schiavini	71739522-c635-45d7-a8e9-6115b5615253	Mammalia	Cetartiodactyla	Camelidae	Lama	guanicoe	Guanaco		2018-07-23 13:19:32					1			false			CC-BY	false
2000531	Elvira 2H paso castor 08/05/2018	e3068251-ce1c-4901-9bce-2c3de3c1a8b6	ELVIRA 2H PSO CASTOR__2018-10-14__16-56-20(3).JPG	https://app.wildlifeinsights.org/download/2004947/data-files/e3068251-ce1c-4901-9bce-2c3de3c1a8b6		Adrian Schiavini	27f96ebc-1fff-40e3-8bc8-af1715325695	Aves	Passeriformes	Passerellidae	Zonotrichia	capensis	Rufous-collared Sparrow		2018-10-14 16:56:20					1			false			CC-BY	false
2000531	1a500d9c-6e16-4d8e-9537-a16e159f781d	1cef23fa-7687-4572-a190-d26df7ca0126	0506428a-05a5-41ac-a995-e237cae819c1.JPG	https://app.wildlifeinsights.org/download/2004947/data-files/1cef23fa-7687-4572-a190-d26df7ca0126		Emiliano Arona Ferreira	aca65aaa-8c6d-4b69-94de-842b08b13bd6	Mammalia	Cetartiodactyla	Bovidae	Bos	taurus	Domestic Cattle		2018-05-05 09:04:05					1			false			CC-BY	true
2000531	INTER01 TRAMPA	4dcf7139-ab58-404c-b6de-90052b0c88c2	INTER 01 TRAMPA__2018-05-09__20-55-46(1).JPG	https://app.wildlifeinsights.org/download/2004947/data-files/4dcf7139-ab58-404c-b6de-90052b0c88c2		Adrian Schiavini	7a3f5fb1-8e10-44c8-b040-d0672788540c	Mammalia	Carnivora	Canidae	Lycalopex	griseus	Argentine Gray Fox		2018-05-09 20:55:46					1			false			CC-BY	false
2000531	Elvira 2H paso castor 08/05/2018	4f6bbb6b-cd52-4876-8720-0381f6a58dfe	ELVIRA 2H PSO CASTOR__2018-09-12__15-38-00(1).JPG	https://app.wildlifeinsights.org/download/2004947/data-files/4f6bbb6b-cd52-4876-8720-0381f6a58dfe		Emiliano Arona Ferreira	71739522-c635-45d7-a8e9-6115b5615253	Mammalia	Cetartiodactyla	Camelidae	Lama	guanicoe	Guanaco		2018-09-12 15:38:00					2			false			CC-BY	false
2000531	SALTADERO 03/07/2018	9bf3ed33-dfaa-4123-8782-91c722d3a8bd	LEGUAP 01 SALTADERO__2018-06-24__12-16-12(4).JPG	https://app.wildlifeinsights.org/download/2004947/data-files/9bf3ed33-dfaa-4123-8782-91c722d3a8bd		Adrian Schiavini	f1856211-cfb7-4a5b-9158-c0f72fd09ee6						Blank		2018-06-24 12:16:12					1			false			CC-BY	false
2000531	Elvira 2H paso castor 08/05/2018	0a884d85-e877-41cc-8693-7ffd6d168761	ELVIRA 2H PSO CASTOR__2018-09-13__08-55-37(2).JPG	https://app.wildlifeinsights.org/download/2004947/data-files/0a884d85-e877-41cc-8693-7ffd6d168761		Emiliano Arona Ferreira	f1856211-cfb7-4a5b-9158-c0f72fd09ee6						Blank		2018-09-13 08:55:37					1			false			CC-BY	false
2000531	LEGUAP03 SOLDEVILA 03/24/2018	0955cf73-865d-45c5-b9ae-b5eb3de6e95e	LEGUAP03 SOLDEVILA__2018-04-15__09-45-16(4).JPG	https://app.wildlifeinsights.org/download/2004947/data-files/0955cf73-865d-45c5-b9ae-b5eb3de6e95e		Adrian Schiavini	aca65aaa-8c6d-4b69-94de-842b08b13bd6	Mammalia	Cetartiodactyla	Bovidae	Bos	taurus	Domestic Cattle		2018-04-15 09:45:16					1			false			CC-BY	false
2000531	1a500d9c-6e16-4d8e-9537-a16e159f781d	83217c5a-c635-4e45-869a-2cf9b592cd07	b6b8782c-8316-46c3-8416-a96f7b5986d0.JPG	https://app.wildlifeinsights.org/download/2004947/data-files/83217c5a-c635-4e45-869a-2cf9b592cd07		Emiliano Arona Ferreira	3d80f1d6-b1df-4966-9ff4-94053c7a902a	Mammalia	Carnivora	Canidae	Canis	familiaris	Domestic Dog		2018-04-05 18:32:30					1	Asilvestrado		false			CC-BY	true
2000531	1a500d9c-6e16-4d8e-9537-a16e159f781d	116d38d5-2955-4653-ba2f-31025b9a6936	b0b1871e-3237-4bf5-855d-05c1c8741cf0.JPG	https://app.wildlifeinsights.org/download/2004947/data-files/116d38d5-2955-4653-ba2f-31025b9a6936		Adrian Schiavini	0de8422e-f59d-4802-9e93-ab8559e43e55	Mammalia	Artiodactyla	Bovidae	Ovis	aries	Domestic Sheep		2018-04-18 13:45:07					3			false			CC-BY	true
2000531	1a500d9c-6e16-4d8e-9537-a16e159f781d	309fbed6-b6a9-4164-94e4-12f81c89a319	f1780449-820c-42b2-8400-2542fca8daee.JPG	https://app.wildlifeinsights.org/download/2004947/data-files/309fbed6-b6a9-4164-94e4-12f81c89a319		Adrian Schiavini	0de8422e-f59d-4802-9e93-ab8559e43e55	Mammalia	Artiodactyla	Bovidae	Ovis	aries	Domestic Sheep		2018-04-12 16:01:13					1			false			CC-BY	true
2000531	Elvira 2H paso castor 08/05/2018	308b2f07-162c-4dbf-baa9-32c6bf5d7332	ELVIRA 2H PSO CASTOR__2018-08-25__13-06-37(4).JPG	https://app.wildlifeinsights.org/download/2004947/data-files/308b2f07-162c-4dbf-baa9-32c6bf5d7332		Emiliano Arona Ferreira	f1856211-cfb7-4a5b-9158-c0f72fd09ee6						Blank		2018-08-25 13:06:37					1			false			CC-BY	false
2000531	1a500d9c-6e16-4d8e-9537-a16e159f781d	e22a65a8-70d7-436b-b192-5f85bc885d49	012c21a5-be42-4218-8520-45ff815de95e.JPG	https://app.wildlifeinsights.org/download/2004947/data-files/e22a65a8-70d7-436b-b192-5f85bc885d49		Emiliano Arona Ferreira	f1856211-cfb7-4a5b-9158-c0f72fd09ee6						Blank		2018-05-12 14:48:40					1			false			CC-BY	true
2000531	1a500d9c-6e16-4d8e-9537-a16e159f781d	81cf32de-e12a-4e89-a571-e5d6107717a1	0435cc05-265a-4fce-8aec-48e17a6dfe62.JPG	https://app.wildlifeinsights.org/download/2004947/data-files/81cf32de-e12a-4e89-a571-e5d6107717a1		Emiliano Arona Ferreira	aca65aaa-8c6d-4b69-94de-842b08b13bd6	Mammalia	Cetartiodactyla	Bovidae	Bos	taurus	Domestic Cattle		2018-04-26 14:27:54					1			false			CC-BY	true
2000531	SALTADERO 03/07/2018	76353216-8fcc-4e81-be2a-5289e5a93b7a	LEGUAP 01 SALTADERO__2018-05-30__14-00-22(4).JPG	https://app.wildlifeinsights.org/download/2004947/data-files/76353216-8fcc-4e81-be2a-5289e5a93b7a		Adrian Schiavini	71739522-c635-45d7-a8e9-6115b5615253	Mammalia	Cetartiodactyla	Camelidae	Lama	guanicoe	Guanaco		2018-05-30 14:00:22					4			false			CC-BY	false
2000531	LEGUAP03 SOLDEVILA 03/24/2018	4bac8aa2-0e61-4637-8248-4a3fd17f7374	LEGUAP03 SOLDEVILA__2018-06-26__10-44-00(2).JPG	https://app.wildlifeinsights.org/download/2004947/data-files/4bac8aa2-0e61-4637-8248-4a3fd17f7374		Adrian Schiavini	71739522-c635-45d7-a8e9-6115b5615253	Mammalia	Cetartiodactyla	Camelidae	Lama	guanicoe	Guanaco		2018-06-26 10:44:00					2			false			CC-BY	false
2000531	1a500d9c-6e16-4d8e-9537-a16e159f781d	f5c6da38-a776-4cde-8711-d176ce08d69e	bf193d7f-486b-4959-a093-ddc21400d5d0.JPG	https://app.wildlifeinsights.org/download/2004947/data-files/f5c6da38-a776-4cde-8711-d176ce08d69e		Emiliano Arona Ferreira	7a3f5fb1-8e10-44c8-b040-d0672788540c	Mammalia	Carnivora	Canidae	Lycalopex	griseus	Argentine Gray Fox		2018-03-06 21:21:28					1			false			CC-BY	true
2000531	SALTADERO 03/07/2018	c95fc396-4e8e-40bd-ba01-6fe3e0972c90	LEGUAP 01 SALTADERO__2018-04-26__17-01-05(2).JPG	https://app.wildlifeinsights.org/download/2004947/data-files/c95fc396-4e8e-40bd-ba01-6fe3e0972c90		Adrian Schiavini	71739522-c635-45d7-a8e9-6115b5615253	Mammalia	Cetartiodactyla	Camelidae	Lama	guanicoe	Guanaco		2018-04-26 17:01:05					1			false			CC-BY	false
2000531	LEGUAP03 SOLDEVILA 03/24/2018	ac8191fa-4170-4efa-9416-486219577638	LEGUAP03 SOLDEVILA__2018-04-29__10-20-49(10).JPG	https://app.wildlifeinsights.org/download/2004947/data-files/ac8191fa-4170-4efa-9416-486219577638		Adrian Schiavini	aca65aaa-8c6d-4b69-94de-842b08b13bd6	Mammalia	Cetartiodactyla	Bovidae	Bos	taurus	Domestic Cattle		2018-04-29 10:20:49					1			false			CC-BY	false
2000531	SALTADERO 03/07/2018	27fa60fb-bca1-4543-b300-3388be9b5e5a	LEGUAP 01 SALTADERO__2018-03-27__14-34-20(1).JPG	https://app.wildlifeinsights.org/download/2004947/data-files/27fa60fb-bca1-4543-b300-3388be9b5e5a		Adrian Schiavini	f8f200dd-08cf-4eab-b441-c122ca96fe5e	Aves	Falconiformes	Falconidae	Caracara	plancus	Southern Caracara		2018-03-27 14:34:20					7			false			CC-BY	false
2000531	LEGUAP03 SOLDEVILA 03/24/2018	2a8556f9-f6d5-42b3-aa84-74c3af69b12f	LEGUAP03 SOLDEVILA__2018-04-15__09-29-48(11).JPG	https://app.wildlifeinsights.org/download/2004947/data-files/2a8556f9-f6d5-42b3-aa84-74c3af69b12f		Adrian Schiavini	f1856211-cfb7-4a5b-9158-c0f72fd09ee6						Blank		2018-04-15 09:29:48					1			false			CC-BY	false
2000531	INTER01 TRAMPA	5f8b48ea-fdb8-4a10-a423-ebdcefa46baa	INTER 01 TRAMPA__2018-06-21__15-53-12(2).JPG	https://app.wildlifeinsights.org/download/2004947/data-files/5f8b48ea-fdb8-4a10-a423-ebdcefa46baa		Adrian Schiavini	f1856211-cfb7-4a5b-9158-c0f72fd09ee6						Blank		2018-06-21 15:53:12					1			false			CC-BY	false
2000531	SALTADERO 03/07/2018	ed15bdb1-0a3f-4981-8ac1-014455d15dca	LEGUAP 01 SALTADERO__2018-03-27__10-37-09(2).JPG	https://app.wildlifeinsights.org/download/2004947/data-files/ed15bdb1-0a3f-4981-8ac1-014455d15dca		Adrian Schiavini	f8f200dd-08cf-4eab-b441-c122ca96fe5e	Aves	Falconiformes	Falconidae	Caracara	plancus	Southern Caracara		2018-03-27 10:37:09					4			false			CC-BY	false
2000531	LEGUAP03 SOLDEVILA 03/24/2018	b12f744c-fe85-4684-bcce-bb84de3620a3	LEGUAP03 SOLDEVILA__2018-06-26__11-57-17(2).JPG	https://app.wildlifeinsights.org/download/2004947/data-files/b12f744c-fe85-4684-bcce-bb84de3620a3		Adrian Schiavini	f1856211-cfb7-4a5b-9158-c0f72fd09ee6						Blank		2018-06-26 11:57:17					1			false			CC-BY	false
2000531	INTER01 TRAMPA	2a6b6eb5-539d-4acc-92b4-6c63071dd33e	INTER 01 TRAMPA__2018-05-31__03-37-37(4).JPG	https://app.wildlifeinsights.org/download/2004947/data-files/2a6b6eb5-539d-4acc-92b4-6c63071dd33e		Adrian Schiavini	7a3f5fb1-8e10-44c8-b040-d0672788540c	Mammalia	Carnivora	Canidae	Lycalopex	griseus	Argentine Gray Fox		2018-05-31 03:37:37					1			false			CC-BY	false
2000531	SALTADERO 03/07/2018	bcd55fd9-b97f-4767-abce-5e9976b547d7	LEGUAP 01 SALTADERO__2018-05-04__12-08-53(4).JPG	https://app.wildlifeinsights.org/download/2004947/data-files/bcd55fd9-b97f-4767-abce-5e9976b547d7		Adrian Schiavini	71739522-c635-45d7-a8e9-6115b5615253	Mammalia	Cetartiodactyla	Camelidae	Lama	guanicoe	Guanaco		2018-05-04 12:08:53					1			false			CC-BY	false
2000531	Elvira 2H paso castor 08/05/2018	267da001-c0d7-46cc-95e1-b70985359cf8	ELVIRA 2H PSO CASTOR__2018-09-05__16-11-07(3).JPG	https://app.wildlifeinsights.org/download/2004947/data-files/267da001-c0d7-46cc-95e1-b70985359cf8		Emiliano Arona Ferreira	71739522-c635-45d7-a8e9-6115b5615253	Mammalia	Cetartiodactyla	Camelidae	Lama	guanicoe	Guanaco		2018-09-05 16:11:07					1			false			CC-BY	false
2000531	1a500d9c-6e16-4d8e-9537-a16e159f781d	ad76d1c4-0e47-4c4c-91d8-fe48d4719859	87e6d8fc-6cd0-4ae1-8233-a045f56429ba.JPG	https://app.wildlifeinsights.org/download/2004947/data-files/ad76d1c4-0e47-4c4c-91d8-fe48d4719859		Emiliano Arona Ferreira	aca65aaa-8c6d-4b69-94de-842b08b13bd6	Mammalia	Cetartiodactyla	Bovidae	Bos	taurus	Domestic Cattle		2018-04-27 08:46:17					1			false			CC-BY	true
2000531	SALTADERO 03/07/2018	07e881ee-2fac-4b8b-829d-f4cf9f068d16	LEGUAP 01 SALTADERO__2018-05-13__14-09-27(4).JPG	https://app.wildlifeinsights.org/download/2004947/data-files/07e881ee-2fac-4b8b-829d-f4cf9f068d16		Adrian Schiavini	71739522-c635-45d7-a8e9-6115b5615253	Mammalia	Cetartiodactyla	Camelidae	Lama	guanicoe	Guanaco		2018-05-13 14:09:27					1			false			CC-BY	false
2000531	LEGUAP03 SOLDEVILA 03/24/2018	8f8c2aef-c1e5-4e24-b826-f203ec9f5eed	LEGUAP03 SOLDEVILA__2018-04-02__10-24-41(3).JPG	https://app.wildlifeinsights.org/download/2004947/data-files/8f8c2aef-c1e5-4e24-b826-f203ec9f5eed		Adrian Schiavini	aca65aaa-8c6d-4b69-94de-842b08b13bd6	Mammalia	Cetartiodactyla	Bovidae	Bos	taurus	Domestic Cattle		2018-04-02 10:24:41					1			false			CC-BY	false
2000531	LEGUAP03 SOLDEVILA 03/24/2018	f3fca27a-6cf0-41cf-a457-95215e47298f	LEGUAP03 SOLDEVILA__2018-06-28__11-49-50(5).JPG	https://app.wildlifeinsights.org/download/2004947/data-files/f3fca27a-6cf0-41cf-a457-95215e47298f		Adrian Schiavini	71739522-c635-45d7-a8e9-6115b5615253	Mammalia	Cetartiodactyla	Camelidae	Lama	guanicoe	Guanaco		2018-06-28 11:49:50					1			false			CC-BY	false
2000531	LEGUAP03 SOLDEVILA 03/24/2018	c9d843ef-b984-4ccb-bdb1-bf818d838071	LEGUAP03 SOLDEVILA__2018-07-03__13-13-51(4).JPG	https://app.wildlifeinsights.org/download/2004947/data-files/c9d843ef-b984-4ccb-bdb1-bf818d838071		Adrian Schiavini	71739522-c635-45d7-a8e9-6115b5615253	Mammalia	Cetartiodactyla	Camelidae	Lama	guanicoe	Guanaco		2018-07-03 13:13:51					2			false			CC-BY	false
2000531	SALTADERO 03/07/2018	14df315c-79e5-43b1-8734-0f8d0c4ca2e8	LEGUAP 01 SALTADERO__2018-03-27__09-09-47(4).JPG	https://app.wildlifeinsights.org/download/2004947/data-files/14df315c-79e5-43b1-8734-0f8d0c4ca2e8		Adrian Schiavini	f8f200dd-08cf-4eab-b441-c122ca96fe5e	Aves	Falconiformes	Falconidae	Caracara	plancus	Southern Caracara		2018-03-27 09:09:47					3			false			CC-BY	false
2000531	SALTADERO 03/07/2018	81309bbb-9d29-4d19-9c83-89dd93b08393	LEGUAP 01 SALTADERO__2018-07-21__16-15-02(1).JPG	https://app.wildlifeinsights.org/download/2004947/data-files/81309bbb-9d29-4d19-9c83-89dd93b08393		Adrian Schiavini	71739522-c635-45d7-a8e9-6115b5615253	Mammalia	Cetartiodactyla	Camelidae	Lama	guanicoe	Guanaco		2018-07-21 16:15:02					1			false			CC-BY	false
2000531	SALTADERO 03/07/2018	28d8640d-8b82-45e9-bc1f-758099cc8e11	LEGUAP 01 SALTADERO__2018-05-03__21-57-14(3).JPG	https://app.wildlifeinsights.org/download/2004947/data-files/28d8640d-8b82-45e9-bc1f-758099cc8e11		Adrian Schiavini	3d80f1d6-b1df-4966-9ff4-94053c7a902a	Mammalia	Carnivora	Canidae	Canis	familiaris	Domestic Dog		2018-05-03 21:57:14					3	Asilvestrado		false			CC-BY	false
2000531	1a500d9c-6e16-4d8e-9537-a16e159f781d	bc71c81f-b3ea-48ee-b230-9cbf85782364	1e12dc5e-4bdb-4150-9222-b307015e4c3e.JPG	https://app.wildlifeinsights.org/download/2004947/data-files/bc71c81f-b3ea-48ee-b230-9cbf85782364		Emiliano Arona Ferreira	aca65aaa-8c6d-4b69-94de-842b08b13bd6	Mammalia	Cetartiodactyla	Bovidae	Bos	taurus	Domestic Cattle		2018-05-10 09:56:27					2			false			CC-BY	true
2000531	SALTADERO 03/07/2018	05c4b40f-4e36-43e6-b658-86487356c5c2	LEGUAP 01 SALTADERO__2018-03-09__07-44-13(3).JPG	https://app.wildlifeinsights.org/download/2004947/data-files/05c4b40f-4e36-43e6-b658-86487356c5c2		Adrian Schiavini	3d80f1d6-b1df-4966-9ff4-94053c7a902a	Mammalia	Carnivora	Canidae	Canis	familiaris	Domestic Dog		2018-03-09 07:44:13					1			false			CC-BY	false
2000531	1a500d9c-6e16-4d8e-9537-a16e159f781d	f1743d35-d2a0-446f-9ce9-026cd41a3e16	ed955647-6602-4dda-99f5-2fe2d04321b6.JPG	https://app.wildlifeinsights.org/download/2004947/data-files/f1743d35-d2a0-446f-9ce9-026cd41a3e16		Emiliano Arona Ferreira	3d80f1d6-b1df-4966-9ff4-94053c7a902a	Mammalia	Carnivora	Canidae	Canis	familiaris	Domestic Dog		2018-03-22 17:18:15					1	Asilvestrado		false			CC-BY	true
2000531	1a500d9c-6e16-4d8e-9537-a16e159f781d	7e0e12df-1fa1-4c31-a9ec-e3d1d4d660a0	e9f8d357-4bcb-413a-8de1-a402fdd6b9f1.JPG	https://app.wildlifeinsights.org/download/2004947/data-files/7e0e12df-1fa1-4c31-a9ec-e3d1d4d660a0		Emiliano Arona Ferreira	f1856211-cfb7-4a5b-9158-c0f72fd09ee6						Blank		2018-04-12 15:40:14					1			false			CC-BY	true
2000531	SALTADERO 03/07/2018	604a0994-7c63-4ff0-b4d3-df898e5000b3	LEGUAP 01 SALTADERO__2018-03-10__12-36-53(1).JPG	https://app.wildlifeinsights.org/download/2004947/data-files/604a0994-7c63-4ff0-b4d3-df898e5000b3		Emiliano Arona Ferreira	f1856211-cfb7-4a5b-9158-c0f72fd09ee6						Blank		2018-03-10 12:36:53					1			false			CC-BY	false
2000531	SALTADERO 03/07/2018	10e01275-75d9-4618-a8ab-cab11e271257	LEGUAP 01 SALTADERO__2018-05-01__18-20-46(2).JPG	https://app.wildlifeinsights.org/download/2004947/data-files/10e01275-75d9-4618-a8ab-cab11e271257		Adrian Schiavini	71739522-c635-45d7-a8e9-6115b5615253	Mammalia	Cetartiodactyla	Camelidae	Lama	guanicoe	Guanaco		2018-05-01 18:20:46					1			false			CC-BY	false
2000531	1a500d9c-6e16-4d8e-9537-a16e159f781d	c7f1f660-0ab2-47c5-85f9-b21f6f325a49	2b6bd920-15fb-491e-80b1-ee96db71900c.JPG	https://app.wildlifeinsights.org/download/2004947/data-files/c7f1f660-0ab2-47c5-85f9-b21f6f325a49		Emiliano Arona Ferreira	3d80f1d6-b1df-4966-9ff4-94053c7a902a	Mammalia	Carnivora	Canidae	Canis	familiaris	Domestic Dog		2018-03-07 09:28:50					1	Asilvestrado		true			CC-BY	true
2000531	LEGUAP03 SOLDEVILA 03/24/2018	7ba44dbb-5a0a-412e-8a1e-4d031bf14dea	LEGUAP03 SOLDEVILA__2018-06-28__11-47-19(4).JPG	https://app.wildlifeinsights.org/download/2004947/data-files/7ba44dbb-5a0a-412e-8a1e-4d031bf14dea		Adrian Schiavini	71739522-c635-45d7-a8e9-6115b5615253	Mammalia	Cetartiodactyla	Camelidae	Lama	guanicoe	Guanaco		2018-06-28 11:47:19					1			false			CC-BY	false
2000531	Elvira 2H paso castor 08/05/2018	13ade0ef-105b-4f44-9667-74ce32fbeed4	ELVIRA 2H PSO CASTOR__2018-08-19__12-40-21(3).JPG	https://app.wildlifeinsights.org/download/2004947/data-files/13ade0ef-105b-4f44-9667-74ce32fbeed4		Adrian Schiavini	f1856211-cfb7-4a5b-9158-c0f72fd09ee6						Blank		2018-08-19 12:40:21					1			false			CC-BY	false
2000531	INTER04 ELVIRAEMPOSTADA 03/06/2018	19d71916-850a-4024-be56-b31789fccb35	5ee65d8a-18b8-4135-9692-a6359b2c39d3.JPG	https://app.wildlifeinsights.org/download/2004947/data-files/19d71916-850a-4024-be56-b31789fccb35		Adrian Schiavini	7a3f5fb1-8e10-44c8-b040-d0672788540c	Mammalia	Carnivora	Canidae	Lycalopex	griseus	Argentine Gray Fox		2018-04-28 23:50:50					1			false			CC-BY	false
2000531	LEGUAP03 SOLDEVILA 03/24/2018	e4515727-de5c-481a-84ec-443afc18d42c	LEGUAP03 SOLDEVILA__2018-04-30__10-41-50(7).JPG	https://app.wildlifeinsights.org/download/2004947/data-files/e4515727-de5c-481a-84ec-443afc18d42c		Adrian Schiavini	f2d233e3-80e3-433d-9687-e29ecc7a467a	Mammalia					Mammal		2018-04-30 10:41:50					1			false			CC-BY	false
2000531	INTER01 TRAMPA	a331d143-05da-44e4-88d4-6083219dc6bf	INTER 01 TRAMPA__2018-06-02__17-11-53(4).JPG	https://app.wildlifeinsights.org/download/2004947/data-files/a331d143-05da-44e4-88d4-6083219dc6bf		Adrian Schiavini	7a3f5fb1-8e10-44c8-b040-d0672788540c	Mammalia	Carnivora	Canidae	Lycalopex	griseus	Argentine Gray Fox		2018-06-02 17:11:53					1			false			CC-BY	false
2000531	1a500d9c-6e16-4d8e-9537-a16e159f781d	f0569d8e-d1d3-4cc1-a553-d576049e54ef	78e5373f-36b3-48c7-b7ec-fe7be6025c3c.JPG	https://app.wildlifeinsights.org/download/2004947/data-files/f0569d8e-d1d3-4cc1-a553-d576049e54ef		Emiliano Arona Ferreira	7a3f5fb1-8e10-44c8-b040-d0672788540c	Mammalia	Carnivora	Canidae	Lycalopex	griseus	Argentine Gray Fox		2018-03-17 15:54:55					1			false			CC-BY	true
2000531	LEGUAP03 SOLDEVILA 03/24/2018	df5eeafa-2fc8-4def-82f5-796d873c8fb5	LEGUAP03 SOLDEVILA__2018-06-28__12-55-30(6).JPG	https://app.wildlifeinsights.org/download/2004947/data-files/df5eeafa-2fc8-4def-82f5-796d873c8fb5		Adrian Schiavini	71739522-c635-45d7-a8e9-6115b5615253	Mammalia	Cetartiodactyla	Camelidae	Lama	guanicoe	Guanaco		2018-06-28 12:55:30					1			false			CC-BY	false
2000531	1a500d9c-6e16-4d8e-9537-a16e159f781d	32756814-42e1-4dd3-9068-ec1f7e0316bb	eceaeb9f-ea49-4a88-992c-9bc4ce5e665b.JPG	https://app.wildlifeinsights.org/download/2004947/data-files/32756814-42e1-4dd3-9068-ec1f7e0316bb		Emiliano Arona Ferreira	f2d233e3-80e3-433d-9687-e29ecc7a467a	Mammalia					Mammal		2018-05-02 11:06:03					1			false			CC-BY	true
2000531	1a500d9c-6e16-4d8e-9537-a16e159f781d	7cc4c8ba-f275-4043-803f-1e297a3115e3	15b272b1-6d8c-4060-b344-a6cac18bf9ee.JPG	https://app.wildlifeinsights.org/download/2004947/data-files/7cc4c8ba-f275-4043-803f-1e297a3115e3		Emiliano Arona Ferreira	f1856211-cfb7-4a5b-9158-c0f72fd09ee6						Blank		2018-05-14 08:58:55					1			false			CC-BY	true
2000531	INTER04 ELVIRAEMPOSTADA 03/06/2018	8dcd7abd-8345-4fc8-93be-325c6cfc23cd	709a3e1c-6e4c-41ef-b3c2-b3c80259f4fe.JPG	https://app.wildlifeinsights.org/download/2004947/data-files/8dcd7abd-8345-4fc8-93be-325c6cfc23cd		Adrian Schiavini	f1856211-cfb7-4a5b-9158-c0f72fd09ee6						Blank		2018-03-08 15:28:58					1			false			CC-BY	false
2000531	Elvira 2H paso castor 08/05/2018	c6605433-bd83-41a0-ac21-053229b76f77	ELVIRA 2H PSO CASTOR__2018-08-07__22-18-31(1).JPG	https://app.wildlifeinsights.org/download/2004947/data-files/c6605433-bd83-41a0-ac21-053229b76f77		Adrian Schiavini	7a3f5fb1-8e10-44c8-b040-d0672788540c	Mammalia	Carnivora	Canidae	Lycalopex	griseus	Argentine Gray Fox		2018-08-07 22:18:31					1			false			CC-BY	false
2000531	Elvira 2H paso castor 08/05/2018	296604c2-ff52-4b0b-adbb-053983dfc3f8	ELVIRA 2H PSO CASTOR__2018-08-21__13-13-45(2).JPG	https://app.wildlifeinsights.org/download/2004947/data-files/296604c2-ff52-4b0b-adbb-053983dfc3f8		Adrian Schiavini	71739522-c635-45d7-a8e9-6115b5615253	Mammalia	Cetartiodactyla	Camelidae	Lama	guanicoe	Guanaco		2018-08-21 13:13:45					2			false			CC-BY	false
2000531	LEGUAP03 SOLDEVILA 03/24/2018	065a5548-2d61-405a-998a-9c043355c67f	LEGUAP03 SOLDEVILA__2018-07-21__13-20-23(1).JPG	https://app.wildlifeinsights.org/download/2004947/data-files/065a5548-2d61-405a-998a-9c043355c67f		Adrian Schiavini	7a3f5fb1-8e10-44c8-b040-d0672788540c	Mammalia	Carnivora	Canidae	Lycalopex	griseus	Argentine Gray Fox		2018-07-21 13:20:23					1			false			CC-BY	false
2000531	INTER01 TRAMPA	ff00a88c-2b11-4959-acdf-ec602f277ef6	INTER 01 TRAMPA__2018-06-12__09-36-29(3).JPG	https://app.wildlifeinsights.org/download/2004947/data-files/ff00a88c-2b11-4959-acdf-ec602f277ef6		Adrian Schiavini	f1856211-cfb7-4a5b-9158-c0f72fd09ee6						Blank		2018-06-12 09:36:29					1			false			CC-BY	false
2000531	1a500d9c-6e16-4d8e-9537-a16e159f781d	0389b081-d0e3-45c6-929b-24591c3161f0	cdbdb3f2-2e97-47a5-8adb-494be430ede4.JPG	https://app.wildlifeinsights.org/download/2004947/data-files/0389b081-d0e3-45c6-929b-24591c3161f0		Emiliano Arona Ferreira	7a3f5fb1-8e10-44c8-b040-d0672788540c	Mammalia	Carnivora	Canidae	Lycalopex	griseus	Argentine Gray Fox		2018-03-10 12:33:25					1			false			CC-BY	true
2000531	INTER01 TRAMPA	3d58b255-f415-4eca-9f30-9bf3cdafdffd	INTER 01 TRAMPA__2018-06-16__17-17-26(2).JPG	https://app.wildlifeinsights.org/download/2004947/data-files/3d58b255-f415-4eca-9f30-9bf3cdafdffd		Adrian Schiavini	f1856211-cfb7-4a5b-9158-c0f72fd09ee6						Blank		2018-06-16 17:17:26					1			false			CC-BY	false
2000531	Elvira 2H paso castor 08/05/2018	a27ace74-fb32-4bf8-8e02-e27a44a6df2d	ELVIRA 2H PSO CASTOR__2018-10-28__11-12-37(1).JPG	https://app.wildlifeinsights.org/download/2004947/data-files/a27ace74-fb32-4bf8-8e02-e27a44a6df2d		Adrian Schiavini	f1856211-cfb7-4a5b-9158-c0f72fd09ee6						Blank		2018-10-28 11:12:37					1			false			CC-BY	false
2000531	INTER04 ELVIRAEMPOSTADA 03/06/2018	a0ed5579-8fe4-4872-97b4-a2ec8597daab	0da0a176-4d72-4231-ad29-c17013b1f12e.JPG	https://app.wildlifeinsights.org/download/2004947/data-files/a0ed5579-8fe4-4872-97b4-a2ec8597daab		Adrian Schiavini	0de8422e-f59d-4802-9e93-ab8559e43e55	Mammalia	Artiodactyla	Bovidae	Ovis	aries	Domestic Sheep		2018-04-13 14:20:45					1			false			CC-BY	false
2000531	SALTADERO 03/07/2018	fc91f9ef-477f-4ebd-8170-fdd580eccb8f	LEGUAP 01 SALTADERO__2018-03-27__10-22-19(2).JPG	https://app.wildlifeinsights.org/download/2004947/data-files/fc91f9ef-477f-4ebd-8170-fdd580eccb8f		Adrian Schiavini	f8f200dd-08cf-4eab-b441-c122ca96fe5e	Aves	Falconiformes	Falconidae	Caracara	plancus	Southern Caracara		2018-03-27 10:22:19					2			false			CC-BY	false
2000531	SALTADERO 03/07/2018	77784a92-a7eb-4240-a1c9-c35bffd33cdd	LEGUAP 01 SALTADERO__2018-05-29__16-23-57(1).JPG	https://app.wildlifeinsights.org/download/2004947/data-files/77784a92-a7eb-4240-a1c9-c35bffd33cdd		Adrian Schiavini	71739522-c635-45d7-a8e9-6115b5615253	Mammalia	Cetartiodactyla	Camelidae	Lama	guanicoe	Guanaco		2018-05-29 16:23:57					1			false			CC-BY	false
2000531	INTER01 TRAMPA	5e0c623d-21d0-4370-bebe-2881fb505329	INTER 01 TRAMPA__2018-06-15__11-30-01(1).JPG	https://app.wildlifeinsights.org/download/2004947/data-files/5e0c623d-21d0-4370-bebe-2881fb505329		Adrian Schiavini	7a3f5fb1-8e10-44c8-b040-d0672788540c	Mammalia	Carnivora	Canidae	Lycalopex	griseus	Argentine Gray Fox		2018-06-15 11:30:01					1			false			CC-BY	false
2000531	1a500d9c-6e16-4d8e-9537-a16e159f781d	cd77eb3e-a0e3-4ab7-8c93-3e5c1efcea10	d2a8fbac-5c4e-41ce-b0e8-66de21c45e52.JPG	https://app.wildlifeinsights.org/download/2004947/data-files/cd77eb3e-a0e3-4ab7-8c93-3e5c1efcea10		Emiliano Arona Ferreira	f1856211-cfb7-4a5b-9158-c0f72fd09ee6						Blank		2018-05-10 09:52:50					1			false			CC-BY	true
2000531	SALTADERO 03/07/2018	c273fb99-06ed-43b0-8dd5-27233e61590c	LEGUAP 01 SALTADERO__2018-04-07__07-40-05(3).JPG	https://app.wildlifeinsights.org/download/2004947/data-files/c273fb99-06ed-43b0-8dd5-27233e61590c		Adrian Schiavini	f1856211-cfb7-4a5b-9158-c0f72fd09ee6						Blank		2018-04-07 07:40:05					1			false			CC-BY	false
2000531	1a500d9c-6e16-4d8e-9537-a16e159f781d	22cf5f3c-2447-441c-a3d8-5677e8caaf92	09674e84-7793-4b91-afcf-95ceae62b48c.JPG	https://app.wildlifeinsights.org/download/2004947/data-files/22cf5f3c-2447-441c-a3d8-5677e8caaf92		Emiliano Arona Ferreira	aca65aaa-8c6d-4b69-94de-842b08b13bd6	Mammalia	Cetartiodactyla	Bovidae	Bos	taurus	Domestic Cattle		2018-04-13 16:47:01					1			false			CC-BY	true
2000531	1a500d9c-6e16-4d8e-9537-a16e159f781d	4bca410b-2ff4-46e2-a712-0e911fb6d783	fb60ca4c-ce7e-45cb-a23b-084433371b1d.JPG	https://app.wildlifeinsights.org/download/2004947/data-files/4bca410b-2ff4-46e2-a712-0e911fb6d783		Emiliano Arona Ferreira	aca65aaa-8c6d-4b69-94de-842b08b13bd6	Mammalia	Cetartiodactyla	Bovidae	Bos	taurus	Domestic Cattle		2018-04-10 15:37:43					1			false			CC-BY	true
2000531	LEGUAP03 SOLDEVILA 03/24/2018	f3c1e45a-51be-40e7-bb7b-77d1026dc401	LEGUAP03 SOLDEVILA__2018-04-15__09-46-27(6).JPG	https://app.wildlifeinsights.org/download/2004947/data-files/f3c1e45a-51be-40e7-bb7b-77d1026dc401		Adrian Schiavini	aca65aaa-8c6d-4b69-94de-842b08b13bd6	Mammalia	Cetartiodactyla	Bovidae	Bos	taurus	Domestic Cattle		2018-04-15 09:46:27					2			false			CC-BY	false
2000531	SALTADERO 03/07/2018	20bb17a8-f657-40b2-b126-dbd4704b7130	LEGUAP 01 SALTADERO__2018-05-20__08-31-57(2).JPG	https://app.wildlifeinsights.org/download/2004947/data-files/20bb17a8-f657-40b2-b126-dbd4704b7130		Adrian Schiavini	f1856211-cfb7-4a5b-9158-c0f72fd09ee6						Blank		2018-05-20 08:31:57					1			false			CC-BY	false
2000531	INTER01 TRAMPA	26f7a806-bac7-4dd7-96c0-2a058769688a	INTER 01 TRAMPA__2018-05-29__06-15-35(2).JPG	https://app.wildlifeinsights.org/download/2004947/data-files/26f7a806-bac7-4dd7-96c0-2a058769688a		Adrian Schiavini	f1856211-cfb7-4a5b-9158-c0f72fd09ee6						Blank		2018-05-29 06:15:35					1			false			CC-BY	false
2000531	SALTADERO 03/07/2018	de92f1bd-2435-465e-add0-20f9c6cabfe7	LEGUAP 01 SALTADERO__2018-04-13__11-13-15(2).JPG	https://app.wildlifeinsights.org/download/2004947/data-files/de92f1bd-2435-465e-add0-20f9c6cabfe7		Adrian Schiavini	3d80f1d6-b1df-4966-9ff4-94053c7a902a	Mammalia	Carnivora	Canidae	Canis	familiaris	Domestic Dog		2018-04-13 11:13:15					4	Trabajo		false			CC-BY	false
2000531	Elvira 2H paso castor 08/05/2018	2faf8d13-8ace-4ef7-964b-f67e6cf2969c	ELVIRA 2H PSO CASTOR__2018-08-20__15-21-07(1).JPG	https://app.wildlifeinsights.org/download/2004947/data-files/2faf8d13-8ace-4ef7-964b-f67e6cf2969c		Adrian Schiavini	80c20db1-a808-40ee-9c14-9278cbfa6e42	Aves	Passeriformes	Turdidae	Turdus	falcklandii	Austral Thrush		2018-08-20 15:21:07					1			false			CC-BY	false
2000531	INTER04 ELVIRAEMPOSTADA 03/06/2018	d11ba2da-f6a8-46e3-862e-59fdb935bcf0	cf11c60a-fe92-4e42-b5e1-10cdd2cdda50.JPG	https://app.wildlifeinsights.org/download/2004947/data-files/d11ba2da-f6a8-46e3-862e-59fdb935bcf0		Adrian Schiavini	f1856211-cfb7-4a5b-9158-c0f72fd09ee6						Blank		2018-03-14 15:20:09					1			false			CC-BY	false
2000531	SALTADERO 03/07/2018	b636a9e7-9c45-40f7-b8f3-f0451a6ed96f	LEGUAP 01 SALTADERO__2018-04-25__09-53-01(1).JPG	https://app.wildlifeinsights.org/download/2004947/data-files/b636a9e7-9c45-40f7-b8f3-f0451a6ed96f		Adrian Schiavini	71739522-c635-45d7-a8e9-6115b5615253	Mammalia	Cetartiodactyla	Camelidae	Lama	guanicoe	Guanaco		2018-04-25 09:53:01					1			false			CC-BY	false
2000531	LEGUAP03 SOLDEVILA 03/24/2018	825dc707-ba96-40f2-8107-97b935eeea5a	LEGUAP03 SOLDEVILA__2018-07-07__12-45-10(2).JPG	https://app.wildlifeinsights.org/download/2004947/data-files/825dc707-ba96-40f2-8107-97b935eeea5a		Adrian Schiavini	71739522-c635-45d7-a8e9-6115b5615253	Mammalia	Cetartiodactyla	Camelidae	Lama	guanicoe	Guanaco		2018-07-07 12:45:10					1			false			CC-BY	false
2000531	LEGUAP03 SOLDEVILA 03/24/2018	d05a99cb-9ddd-4eec-a42f-b11a9948a573	LEGUAP03 SOLDEVILA__2018-04-29__10-29-56(4).JPG	https://app.wildlifeinsights.org/download/2004947/data-files/d05a99cb-9ddd-4eec-a42f-b11a9948a573		Adrian Schiavini	f1856211-cfb7-4a5b-9158-c0f72fd09ee6						Blank		2018-04-29 10:29:56					1			false			CC-BY	false
2000531	SALTADERO 03/07/2018	27fa60fb-bca1-4543-b300-3388be9b5e5a	LEGUAP 01 SALTADERO__2018-03-27__14-34-20(1).JPG	https://app.wildlifeinsights.org/download/2004947/data-files/27fa60fb-bca1-4543-b300-3388be9b5e5a		Adrian Schiavini	a40973b6-d1d1-4552-ab07-7402f3219fe2	Aves	Cathartiformes	Cathartidae	Vultur	gryphus	Andean Condor		2018-03-27 14:34:20					3			false			CC-BY	false
2000531	1a500d9c-6e16-4d8e-9537-a16e159f781d	604d5506-4570-4197-a286-2df3b80773fa	b715a7ec-d2f3-4de8-81a1-4b4522e2f309.JPG	https://app.wildlifeinsights.org/download/2004947/data-files/604d5506-4570-4197-a286-2df3b80773fa		Adrian Schiavini	0de8422e-f59d-4802-9e93-ab8559e43e55	Mammalia	Artiodactyla	Bovidae	Ovis	aries	Domestic Sheep		2018-04-18 16:03:04					1			false			CC-BY	true
2000531	1a500d9c-6e16-4d8e-9537-a16e159f781d	f90b9e83-bf82-452a-9e29-a94e89f393ae	f64346b9-ccc2-4ce6-bb80-4a60647ec20c.JPG	https://app.wildlifeinsights.org/download/2004947/data-files/f90b9e83-bf82-452a-9e29-a94e89f393ae		Emiliano Arona Ferreira	71739522-c635-45d7-a8e9-6115b5615253	Mammalia	Cetartiodactyla	Camelidae	Lama	guanicoe	Guanaco		2018-05-12 18:25:55					1			false			CC-BY	true
2000531	LEGUAP03 SOLDEVILA 03/24/2018	ecf004ae-5cf7-4ece-a84c-0aab48dc5372	LEGUAP03 SOLDEVILA__2018-04-15__09-27-38(7).JPG	https://app.wildlifeinsights.org/download/2004947/data-files/ecf004ae-5cf7-4ece-a84c-0aab48dc5372		Adrian Schiavini	aca65aaa-8c6d-4b69-94de-842b08b13bd6	Mammalia	Cetartiodactyla	Bovidae	Bos	taurus	Domestic Cattle		2018-04-15 09:27:38					2			false			CC-BY	false
2000531	LEGUAP03 SOLDEVILA 03/24/2018	49904d3e-4910-40db-ba95-8a8776860ecb	LEGUAP03 SOLDEVILA__2018-06-28__16-15-43(1).JPG	https://app.wildlifeinsights.org/download/2004947/data-files/49904d3e-4910-40db-ba95-8a8776860ecb		Adrian Schiavini	3d80f1d6-b1df-4966-9ff4-94053c7a902a	Mammalia	Carnivora	Canidae	Canis	familiaris	Domestic Dog		2018-06-28 16:15:43					1	Asilvestrado		false			CC-BY	false
2000531	SALTADERO 03/07/2018	22a30ea2-2361-42ca-85cb-b91bf4e80264	LEGUAP 01 SALTADERO__2018-03-27__05-01-39(4).JPG	https://app.wildlifeinsights.org/download/2004947/data-files/22a30ea2-2361-42ca-85cb-b91bf4e80264		Adrian Schiavini	f1856211-cfb7-4a5b-9158-c0f72fd09ee6						Blank		2018-03-27 05:01:39					1			false			CC-BY	false
2000531	INTER01 TRAMPA	167ba162-896f-4715-accf-78e2a246c747	INTER 01 TRAMPA__2018-06-30__02-44-17(3).JPG	https://app.wildlifeinsights.org/download/2004947/data-files/167ba162-896f-4715-accf-78e2a246c747		Adrian Schiavini	aca65aaa-8c6d-4b69-94de-842b08b13bd6	Mammalia	Cetartiodactyla	Bovidae	Bos	taurus	Domestic Cattle		2018-06-30 02:44:17					1			false			CC-BY	false
2000531	INTER01 TRAMPA	51d1ee2d-becd-4fdb-818c-d30cbec0d720	INTER 01 TRAMPA__2018-06-04__12-56-03(1).JPG	https://app.wildlifeinsights.org/download/2004947/data-files/51d1ee2d-becd-4fdb-818c-d30cbec0d720		Adrian Schiavini	71739522-c635-45d7-a8e9-6115b5615253	Mammalia	Cetartiodactyla	Camelidae	Lama	guanicoe	Guanaco		2018-06-04 12:56:03					1			false			CC-BY	false
2000531	SALTADERO 03/07/2018	7b05af76-67da-43a8-96e9-a45e092f7579	LEGUAP 01 SALTADERO__2018-05-02__11-44-31(1).JPG	https://app.wildlifeinsights.org/download/2004947/data-files/7b05af76-67da-43a8-96e9-a45e092f7579		Adrian Schiavini	71739522-c635-45d7-a8e9-6115b5615253	Mammalia	Cetartiodactyla	Camelidae	Lama	guanicoe	Guanaco		2018-05-02 11:44:31					1			false			CC-BY	false
2000531	INTER01 TRAMPA	90651641-00a5-42d0-a3ad-6c549c75671e	INTER 01 TRAMPA__2018-07-18__10-42-14(4).JPG	https://app.wildlifeinsights.org/download/2004947/data-files/90651641-00a5-42d0-a3ad-6c549c75671e		Adrian Schiavini	7a3f5fb1-8e10-44c8-b040-d0672788540c	Mammalia	Carnivora	Canidae	Lycalopex	griseus	Argentine Gray Fox		2018-07-18 10:42:14					1			false			CC-BY	false
2000531	LEGUAP03 SOLDEVILA 03/24/2018	6555247a-ad06-413f-9cc7-634ac50ab57a	LEGUAP03 SOLDEVILA__2018-04-25__11-00-42(8).JPG	https://app.wildlifeinsights.org/download/2004947/data-files/6555247a-ad06-413f-9cc7-634ac50ab57a		Adrian Schiavini	aca65aaa-8c6d-4b69-94de-842b08b13bd6	Mammalia	Cetartiodactyla	Bovidae	Bos	taurus	Domestic Cattle		2018-04-25 11:00:42					1			false			CC-BY	false
2000531	1a500d9c-6e16-4d8e-9537-a16e159f781d	8e50f6e4-3f6f-45ac-9004-ff269dbeb122	a2a2f511-54ca-4ec8-9f46-d7eaf6ad4bb6.JPG	https://app.wildlifeinsights.org/download/2004947/data-files/8e50f6e4-3f6f-45ac-9004-ff269dbeb122		Emiliano Arona Ferreira	aca65aaa-8c6d-4b69-94de-842b08b13bd6	Mammalia	Cetartiodactyla	Bovidae	Bos	taurus	Domestic Cattle		2018-04-26 11:58:55					1			false			CC-BY	true
2000531	1a500d9c-6e16-4d8e-9537-a16e159f781d	3171119b-8feb-4049-975f-22cba57c0878	393f65fd-f140-42e3-840c-0211c2fdbabc.JPG	https://app.wildlifeinsights.org/download/2004947/data-files/3171119b-8feb-4049-975f-22cba57c0878		Emiliano Arona Ferreira	f2d233e3-80e3-433d-9687-e29ecc7a467a	Mammalia					Mammal		2018-05-02 11:05:47					1			false			CC-BY	true
2000531	INTER04 ELVIRAEMPOSTADA 03/06/2018	35ab157b-84f5-468c-804f-9822b0f17b1b	e5ee31bb-b94c-4aa7-a8b7-d04bcb393ef9.JPG	https://app.wildlifeinsights.org/download/2004947/data-files/35ab157b-84f5-468c-804f-9822b0f17b1b		Adrian Schiavini	f1856211-cfb7-4a5b-9158-c0f72fd09ee6						Blank		2018-03-13 13:19:13					1			false			CC-BY	false
2000531	INTER01 TRAMPA	c75a20a9-f16f-40c2-82e8-20030bee332b	INTER 01 TRAMPA__2018-03-14__16-15-49(4).JPG	https://app.wildlifeinsights.org/download/2004947/data-files/c75a20a9-f16f-40c2-82e8-20030bee332b		Iris Manabella	7a3f5fb1-8e10-44c8-b040-d0672788540c	Mammalia	Carnivora	Canidae	Lycalopex	griseus	Argentine Gray Fox		2018-03-14 16:15:49					1			false			CC-BY	false
2000531	Elvira 2H paso castor 08/05/2018	a0ad2530-8128-43ed-89a6-d1a48af87930	ELVIRA 2H PSO CASTOR__2018-10-22__22-56-55(2).JPG	https://app.wildlifeinsights.org/download/2004947/data-files/a0ad2530-8128-43ed-89a6-d1a48af87930		Emiliano Arona Ferreira	43320a08-bf31-49a5-8213-f032311c5765	Mammalia	Rodentia	Castoridae	Castor	canadensis	American Beaver		2018-10-22 22:56:55					1			false			CC-BY	false
2000531	SALTADERO 03/07/2018	0ec3239a-b3b1-4051-b8a8-bfb923eff46b	LEGUAP 01 SALTADERO__2018-03-13__12-43-50(3).JPG	https://app.wildlifeinsights.org/download/2004947/data-files/0ec3239a-b3b1-4051-b8a8-bfb923eff46b		Adrian Schiavini	f1856211-cfb7-4a5b-9158-c0f72fd09ee6						Blank		2018-03-13 12:43:50					1			false			CC-BY	false
2000531	Elvira 2H paso castor 08/05/2018	97543829-1be8-4e41-95e5-e9e052667bdd	ELVIRA 2H PSO CASTOR__2018-10-03__00-41-46(1).JPG	https://app.wildlifeinsights.org/download/2004947/data-files/97543829-1be8-4e41-95e5-e9e052667bdd		Adrian Schiavini	7a3f5fb1-8e10-44c8-b040-d0672788540c	Mammalia	Carnivora	Canidae	Lycalopex	griseus	Argentine Gray Fox		2018-10-03 00:41:46					1			false			CC-BY	false
2000531	LEGUAP03 SOLDEVILA 03/24/2018	45047413-8cb7-493a-abd1-49e5d9e4bd92	LEGUAP03 SOLDEVILA__2018-04-07__20-31-49(2).JPG	https://app.wildlifeinsights.org/download/2004947/data-files/45047413-8cb7-493a-abd1-49e5d9e4bd92		Adrian Schiavini	f1856211-cfb7-4a5b-9158-c0f72fd09ee6						Blank		2018-04-07 20:31:49					1			false			CC-BY	false
2000531	1a500d9c-6e16-4d8e-9537-a16e159f781d	f4f85723-b4fa-47a1-a79c-35494734dafc	9a548a32-c658-492b-8158-08bdfa490653.JPG	https://app.wildlifeinsights.org/download/2004947/data-files/f4f85723-b4fa-47a1-a79c-35494734dafc		Emiliano Arona Ferreira	71739522-c635-45d7-a8e9-6115b5615253	Mammalia	Cetartiodactyla	Camelidae	Lama	guanicoe	Guanaco		2018-03-09 18:56:27					1			false			CC-BY	true
2000531	INTER04 ELVIRAEMPOSTADA 03/06/2018	926b279c-22ac-4074-9ba9-71fd964f7592	c493cedf-b9c8-467c-941b-29ed91294784.JPG	https://app.wildlifeinsights.org/download/2004947/data-files/926b279c-22ac-4074-9ba9-71fd964f7592		Emiliano Arona Ferreira	f1856211-cfb7-4a5b-9158-c0f72fd09ee6						Blank		2018-04-20 08:30:35					1			false			CC-BY	false
2000531	1a500d9c-6e16-4d8e-9537-a16e159f781d	f1a15871-2481-4d1a-bebd-ef4ed73dd5f0	6f4d2db1-5417-496e-a093-8a076409e726.JPG	https://app.wildlifeinsights.org/download/2004947/data-files/f1a15871-2481-4d1a-bebd-ef4ed73dd5f0		Emiliano Arona Ferreira	7a3f5fb1-8e10-44c8-b040-d0672788540c	Mammalia	Carnivora	Canidae	Lycalopex	griseus	Argentine Gray Fox		2018-04-04 15:19:25					1			false			CC-BY	true
2000531	SALTADERO 03/07/2018	7c25f74b-86c8-44a7-8c6d-751eb3685108	LEGUAP 01 SALTADERO__2018-06-10__16-03-35(3).JPG	https://app.wildlifeinsights.org/download/2004947/data-files/7c25f74b-86c8-44a7-8c6d-751eb3685108		Adrian Schiavini	71739522-c635-45d7-a8e9-6115b5615253	Mammalia	Cetartiodactyla	Camelidae	Lama	guanicoe	Guanaco		2018-06-10 16:03:35					1			false			CC-BY	false
2000531	INTER01 TRAMPA	67448b44-aed9-4365-b19d-71d64e3511f2	INTER 01 TRAMPA__2018-07-17__17-07-54(4).JPG	https://app.wildlifeinsights.org/download/2004947/data-files/67448b44-aed9-4365-b19d-71d64e3511f2		Adrian Schiavini	f1856211-cfb7-4a5b-9158-c0f72fd09ee6						Blank		2018-07-17 17:07:54					1			false			CC-BY	false
2000531	1a500d9c-6e16-4d8e-9537-a16e159f781d	9662a4e1-b7c6-4033-a0cc-bafab486af52	8a061a23-699d-43a1-9348-b675b47a6ef2.JPG	https://app.wildlifeinsights.org/download/2004947/data-files/9662a4e1-b7c6-4033-a0cc-bafab486af52		Adrian Schiavini	0de8422e-f59d-4802-9e93-ab8559e43e55	Mammalia	Artiodactyla	Bovidae	Ovis	aries	Domestic Sheep		2018-04-12 16:02:13					1			false			CC-BY	true
2000531	LEGUAP03 SOLDEVILA 03/24/2018	3c1dd834-2952-4170-a831-707bafd7174b	LEGUAP03 SOLDEVILA__2018-04-29__11-39-42(5).JPG	https://app.wildlifeinsights.org/download/2004947/data-files/3c1dd834-2952-4170-a831-707bafd7174b		Adrian Schiavini	aca65aaa-8c6d-4b69-94de-842b08b13bd6	Mammalia	Cetartiodactyla	Bovidae	Bos	taurus	Domestic Cattle		2018-04-29 11:39:42					2			false			CC-BY	false
2000531	SALTADERO 03/07/2018	b976a02a-28cf-4c40-9510-642cc6953cd8	LEGUAP 01 SALTADERO__2018-03-27__14-01-05(2).JPG	https://app.wildlifeinsights.org/download/2004947/data-files/b976a02a-28cf-4c40-9510-642cc6953cd8		Adrian Schiavini	a40973b6-d1d1-4552-ab07-7402f3219fe2	Aves	Cathartiformes	Cathartidae	Vultur	gryphus	Andean Condor		2018-03-27 14:01:05					1			false			CC-BY	false
2000531	LEGUAP03 SOLDEVILA 03/24/2018	ea1bbcd9-5479-4d59-bb8e-496ed0c898dd	LEGUAP03 SOLDEVILA__2018-05-12__19-00-36(3).JPG	https://app.wildlifeinsights.org/download/2004947/data-files/ea1bbcd9-5479-4d59-bb8e-496ed0c898dd		Adrian Schiavini	f1856211-cfb7-4a5b-9158-c0f72fd09ee6						Blank		2018-05-12 19:00:36					1			false			CC-BY	false
2000531	INTER04 ELVIRAEMPOSTADA 03/06/2018	f49bc877-cd57-48c6-bbbd-a6bc8876843e	728dcc66-7298-42d6-875d-f481e0da04fb.JPG	https://app.wildlifeinsights.org/download/2004947/data-files/f49bc877-cd57-48c6-bbbd-a6bc8876843e		Adrian Schiavini	0de8422e-f59d-4802-9e93-ab8559e43e55	Mammalia	Artiodactyla	Bovidae	Ovis	aries	Domestic Sheep		2018-04-17 13:55:15					1			false			CC-BY	false
2000531	SALTADERO 03/07/2018	61c35f88-17af-4dca-a12e-66af05bb58ec	LEGUAP 01 SALTADERO__2018-07-07__17-58-19(2).JPG	https://app.wildlifeinsights.org/download/2004947/data-files/61c35f88-17af-4dca-a12e-66af05bb58ec		Adrian Schiavini	f1856211-cfb7-4a5b-9158-c0f72fd09ee6						Blank		2018-07-07 17:58:19					1			false			CC-BY	false
2000531	1a500d9c-6e16-4d8e-9537-a16e159f781d	7839a488-bdcf-4828-bdff-da0138afe014	d3efc848-56f0-4e2c-aa04-eccc1e459044.JPG	https://app.wildlifeinsights.org/download/2004947/data-files/7839a488-bdcf-4828-bdff-da0138afe014		Emiliano Arona Ferreira	aca65aaa-8c6d-4b69-94de-842b08b13bd6	Mammalia	Cetartiodactyla	Bovidae	Bos	taurus	Domestic Cattle		2018-05-14 16:32:46					1			false			CC-BY	true
2000531	INTER04 ELVIRAEMPOSTADA 03/06/2018	0b0caed7-6b63-463a-adac-48260f0d8b67	0c0bd5f4-31d4-4685-983e-e68efdc8ea4a.JPG	https://app.wildlifeinsights.org/download/2004947/data-files/0b0caed7-6b63-463a-adac-48260f0d8b67		Adrian Schiavini	f1856211-cfb7-4a5b-9158-c0f72fd09ee6						Blank		2018-04-30 20:36:43					1			false			CC-BY	false
2000531	SALTADERO 03/07/2018	748c1067-81db-4c26-9f31-4f579fedd8a8	LEGUAP 01 SALTADERO__2018-04-22__12-36-13(3).JPG	https://app.wildlifeinsights.org/download/2004947/data-files/748c1067-81db-4c26-9f31-4f579fedd8a8		Adrian Schiavini	f1856211-cfb7-4a5b-9158-c0f72fd09ee6						Blank		2018-04-22 12:36:13					1			false			CC-BY	false
2000531	LEGUAP03 SOLDEVILA 03/24/2018	32c3e784-3719-4155-9ac5-d96edd362302	LEGUAP03 SOLDEVILA__2018-04-15__09-28-46(5).JPG	https://app.wildlifeinsights.org/download/2004947/data-files/32c3e784-3719-4155-9ac5-d96edd362302		Adrian Schiavini	aca65aaa-8c6d-4b69-94de-842b08b13bd6	Mammalia	Cetartiodactyla	Bovidae	Bos	taurus	Domestic Cattle		2018-04-15 09:28:46					1			false			CC-BY	false
2000531	1a500d9c-6e16-4d8e-9537-a16e159f781d	4615c61d-3b78-4f4b-9da7-381bc0ea79ed	a0264cff-a795-4798-9b68-23a9a0f9a515.JPG	https://app.wildlifeinsights.org/download/2004947/data-files/4615c61d-3b78-4f4b-9da7-381bc0ea79ed		Emiliano Arona Ferreira	3d80f1d6-b1df-4966-9ff4-94053c7a902a	Mammalia	Carnivora	Canidae	Canis	familiaris	Domestic Dog		2018-03-07 09:28:51					1	Asilvestrado		false			CC-BY	true
2000531	SALTADERO 03/07/2018	76d46eab-20a1-49fd-9ef4-ab0f804dee73	LEGUAP 01 SALTADERO__2018-03-31__15-23-09(2).JPG	https://app.wildlifeinsights.org/download/2004947/data-files/76d46eab-20a1-49fd-9ef4-ab0f804dee73		Adrian Schiavini	71739522-c635-45d7-a8e9-6115b5615253	Mammalia	Cetartiodactyla	Camelidae	Lama	guanicoe	Guanaco		2018-03-31 15:23:09					1			false			CC-BY	false
2000531	LEGUAP03 SOLDEVILA 03/24/2018	a1d8c761-1ad6-4175-84e8-6e249adcddef	LEGUAP03 SOLDEVILA__2018-04-25__10-44-52(9).JPG	https://app.wildlifeinsights.org/download/2004947/data-files/a1d8c761-1ad6-4175-84e8-6e249adcddef		Adrian Schiavini	aca65aaa-8c6d-4b69-94de-842b08b13bd6	Mammalia	Cetartiodactyla	Bovidae	Bos	taurus	Domestic Cattle		2018-04-25 10:44:52					1			false			CC-BY	false
2000531	SALTADERO 03/07/2018	c11f6bc5-1a48-4dae-845d-7dc43971e685	LEGUAP 01 SALTADERO__2018-05-15__16-02-07(1).JPG	https://app.wildlifeinsights.org/download/2004947/data-files/c11f6bc5-1a48-4dae-845d-7dc43971e685		Adrian Schiavini	71739522-c635-45d7-a8e9-6115b5615253	Mammalia	Cetartiodactyla	Camelidae	Lama	guanicoe	Guanaco		2018-05-15 16:02:07					1			false			CC-BY	false
2000531	1a500d9c-6e16-4d8e-9537-a16e159f781d	f5221104-7bf5-4386-a916-bf50ba9feefe	7a3f2194-6b3b-449d-9d0a-3a1dc97c5dc7.JPG	https://app.wildlifeinsights.org/download/2004947/data-files/f5221104-7bf5-4386-a916-bf50ba9feefe		Emiliano Arona Ferreira	f1856211-cfb7-4a5b-9158-c0f72fd09ee6						Blank		2018-03-29 05:38:19					1			false			CC-BY	true
2000531	1a500d9c-6e16-4d8e-9537-a16e159f781d	61f88825-9310-43ee-af92-ca11ba7bf5e4	f6846a5b-cc50-43c9-bfe5-b60c343d5294.JPG	https://app.wildlifeinsights.org/download/2004947/data-files/61f88825-9310-43ee-af92-ca11ba7bf5e4		Emiliano Arona Ferreira	aca65aaa-8c6d-4b69-94de-842b08b13bd6	Mammalia	Cetartiodactyla	Bovidae	Bos	taurus	Domestic Cattle		2018-04-16 08:51:27					2			false			CC-BY	true
2000531	Elvira 2H paso castor 08/05/2018	1b6f1c6c-5c46-48e8-855e-36bc785fec40	ELVIRA 2H PSO CASTOR__2018-10-07__13-31-35(1).JPG	https://app.wildlifeinsights.org/download/2004947/data-files/1b6f1c6c-5c46-48e8-855e-36bc785fec40		Adrian Schiavini	f1856211-cfb7-4a5b-9158-c0f72fd09ee6						Blank		2018-10-07 13:31:35					1			false			CC-BY	false
2000531	Elvira 2H paso castor 08/05/2018	82ad13ce-db29-4692-a44e-8ea1818a51cb	ELVIRA 2H PSO CASTOR__2018-09-26__10-09-45(3).JPG	https://app.wildlifeinsights.org/download/2004947/data-files/82ad13ce-db29-4692-a44e-8ea1818a51cb		Adrian Schiavini	f1856211-cfb7-4a5b-9158-c0f72fd09ee6						Blank		2018-09-26 10:09:45					1			false			CC-BY	false
2000531	1a500d9c-6e16-4d8e-9537-a16e159f781d	aa14f55e-8c8b-4341-a362-fdc25f6f50fd	539ec73d-2c50-426c-a764-a244aa68443c.JPG	https://app.wildlifeinsights.org/download/2004947/data-files/aa14f55e-8c8b-4341-a362-fdc25f6f50fd		Emiliano Arona Ferreira	f1856211-cfb7-4a5b-9158-c0f72fd09ee6						Blank		2018-05-08 04:25:55					1			false			CC-BY	true
2000531	INTER04 ELVIRAEMPOSTADA 03/06/2018	fbec4060-1577-4f15-89c2-2301a5a7ead5	15d3c888-0873-4e5b-a6a9-a0b8865ef052.JPG	https://app.wildlifeinsights.org/download/2004947/data-files/fbec4060-1577-4f15-89c2-2301a5a7ead5		Emiliano Arona Ferreira	f1856211-cfb7-4a5b-9158-c0f72fd09ee6						Blank		2018-05-04 20:14:50					1			false			CC-BY	false
2000531	INTER01 TRAMPA	cf4b5f18-aad5-47cd-8c2c-7bff37185abb	INTER 01 TRAMPA__2018-06-28__16-07-52(1).JPG	https://app.wildlifeinsights.org/download/2004947/data-files/cf4b5f18-aad5-47cd-8c2c-7bff37185abb		Adrian Schiavini	71739522-c635-45d7-a8e9-6115b5615253	Mammalia	Cetartiodactyla	Camelidae	Lama	guanicoe	Guanaco		2018-06-28 16:07:52					1			false			CC-BY	false
2000531	Elvira 2H paso castor 08/05/2018	14d6f3bb-74a7-4205-98f3-c5433735bf9a	ELVIRA 2H PSO CASTOR__2018-10-13__12-10-49(2).JPG	https://app.wildlifeinsights.org/download/2004947/data-files/14d6f3bb-74a7-4205-98f3-c5433735bf9a		Adrian Schiavini	f1856211-cfb7-4a5b-9158-c0f72fd09ee6						Blank		2018-10-13 12:10:49					1			false			CC-BY	false
2000531	1a500d9c-6e16-4d8e-9537-a16e159f781d	aacdbe36-1656-469f-9b3e-ae2d0c94c132	f4a1c0bd-c1e7-417f-a7f5-e7f19386d81b.JPG	https://app.wildlifeinsights.org/download/2004947/data-files/aacdbe36-1656-469f-9b3e-ae2d0c94c132		Emiliano Arona Ferreira	71739522-c635-45d7-a8e9-6115b5615253	Mammalia	Cetartiodactyla	Camelidae	Lama	guanicoe	Guanaco		2018-03-19 12:29:21					1			false			CC-BY	true
2000531	SALTADERO 03/07/2018	199ce96b-95fd-4380-b02c-beb9864f9f07	LEGUAP 01 SALTADERO__2018-05-04__14-53-04(3).JPG	https://app.wildlifeinsights.org/download/2004947/data-files/199ce96b-95fd-4380-b02c-beb9864f9f07		Adrian Schiavini	71739522-c635-45d7-a8e9-6115b5615253	Mammalia	Cetartiodactyla	Camelidae	Lama	guanicoe	Guanaco		2018-05-04 14:53:04					1			false			CC-BY	false
2000531	INTER01 TRAMPA	96b252ec-5b9d-4f6e-8a11-91c166acf04b	INTER 01 TRAMPA__2018-05-10__04-12-02(2).JPG	https://app.wildlifeinsights.org/download/2004947/data-files/96b252ec-5b9d-4f6e-8a11-91c166acf04b		Adrian Schiavini	f1856211-cfb7-4a5b-9158-c0f72fd09ee6						Blank		2018-05-10 04:12:02					1			false			CC-BY	false
2000531	SALTADERO 03/07/2018	71308968-874b-4731-b0a1-6d09035aaad2	LEGUAP 01 SALTADERO__2018-07-21__10-29-40(4).JPG	https://app.wildlifeinsights.org/download/2004947/data-files/71308968-874b-4731-b0a1-6d09035aaad2		Adrian Schiavini	71739522-c635-45d7-a8e9-6115b5615253	Mammalia	Cetartiodactyla	Camelidae	Lama	guanicoe	Guanaco		2018-07-21 10:29:40					1			false			CC-BY	false
2000531	LEGUAP03 SOLDEVILA 03/24/2018	5bdeb901-8e2a-48c3-86aa-d16247c1c0a4	LEGUAP03 SOLDEVILA__2018-04-09__16-56-58(6).JPG	https://app.wildlifeinsights.org/download/2004947/data-files/5bdeb901-8e2a-48c3-86aa-d16247c1c0a4		Adrian Schiavini	71739522-c635-45d7-a8e9-6115b5615253	Mammalia	Cetartiodactyla	Camelidae	Lama	guanicoe	Guanaco		2018-04-09 16:56:58					1			false			CC-BY	false
2000531	LEGUAP03 SOLDEVILA 03/24/2018	4f84e500-a80f-41bd-b44c-9e7f9e6a67fa	LEGUAP03 SOLDEVILA__2018-04-09__16-51-58(1).JPG	https://app.wildlifeinsights.org/download/2004947/data-files/4f84e500-a80f-41bd-b44c-9e7f9e6a67fa		Adrian Schiavini	71739522-c635-45d7-a8e9-6115b5615253	Mammalia	Cetartiodactyla	Camelidae	Lama	guanicoe	Guanaco		2018-04-09 16:51:58					1			false			CC-BY	false
2000531	SALTADERO 03/07/2018	db43c5a8-c3eb-459d-bdb9-4fc74316e0b7	LEGUAP 01 SALTADERO__2018-05-30__00-49-17(2).JPG	https://app.wildlifeinsights.org/download/2004947/data-files/db43c5a8-c3eb-459d-bdb9-4fc74316e0b7		Adrian Schiavini	7a3f5fb1-8e10-44c8-b040-d0672788540c	Mammalia	Carnivora	Canidae	Lycalopex	griseus	Argentine Gray Fox		2018-05-30 00:49:17					1			false			CC-BY	false
2000531	Elvira 2H paso castor 08/05/2018	2faf8d13-8ace-4ef7-964b-f67e6cf2969c	ELVIRA 2H PSO CASTOR__2018-08-20__15-21-07(1).JPG	https://app.wildlifeinsights.org/download/2004947/data-files/2faf8d13-8ace-4ef7-964b-f67e6cf2969c		Adrian Schiavini	8cd45fc0-bbd1-4df6-b7dd-21cd5c43ee8e	Aves	Passeriformes	Icteridae	Curaeus	curaeus	Austral Blackbird		2018-08-20 15:21:07					2			false			CC-BY	false
2000531	SALTADERO 03/07/2018	7da5f2d2-5807-48ec-8292-fdbaef29e1c7	LEGUAP 01 SALTADERO__2018-05-15__16-11-36(3).JPG	https://app.wildlifeinsights.org/download/2004947/data-files/7da5f2d2-5807-48ec-8292-fdbaef29e1c7		Adrian Schiavini	71739522-c635-45d7-a8e9-6115b5615253	Mammalia	Cetartiodactyla	Camelidae	Lama	guanicoe	Guanaco		2018-05-15 16:11:36					1			false			CC-BY	false
2000531	LEGUAP03 SOLDEVILA 03/24/2018	18351021-a9fd-4a52-a977-8661dea0417c	LEGUAP03 SOLDEVILA__2018-06-28__11-36-56(12).JPG	https://app.wildlifeinsights.org/download/2004947/data-files/18351021-a9fd-4a52-a977-8661dea0417c		Adrian Schiavini	71739522-c635-45d7-a8e9-6115b5615253	Mammalia	Cetartiodactyla	Camelidae	Lama	guanicoe	Guanaco		2018-06-28 11:36:56					1			false			CC-BY	false
2000531	SALTADERO 03/07/2018	556ab239-3056-437d-9e03-278967d0f049	LEGUAP 01 SALTADERO__2018-03-19__19-00-54(1).JPG	https://app.wildlifeinsights.org/download/2004947/data-files/556ab239-3056-437d-9e03-278967d0f049		Adrian Schiavini	71739522-c635-45d7-a8e9-6115b5615253	Mammalia	Cetartiodactyla	Camelidae	Lama	guanicoe	Guanaco		2018-03-19 19:00:54	adult				1			false			CC-BY	false
2000531	SALTADERO 03/07/2018	07dc80c6-9563-4c95-bd30-38e14e477df3	LEGUAP 01 SALTADERO__2018-04-24__11-30-45(2).JPG	https://app.wildlifeinsights.org/download/2004947/data-files/07dc80c6-9563-4c95-bd30-38e14e477df3		Adrian Schiavini	3d80f1d6-b1df-4966-9ff4-94053c7a902a	Mammalia	Carnivora	Canidae	Canis	familiaris	Domestic Dog		2018-04-24 11:30:45					2	Trabajo		false			CC-BY	false
2000531	INTER01 TRAMPA	3cd90320-6519-421b-8e3e-8ac373e7d362	INTER 01 TRAMPA__2018-04-07__21-34-46(3).JPG	https://app.wildlifeinsights.org/download/2004947/data-files/3cd90320-6519-421b-8e3e-8ac373e7d362		Adrian Schiavini	f1856211-cfb7-4a5b-9158-c0f72fd09ee6						Blank		2018-04-07 21:34:46					1			false			CC-BY	false
2000531	INTER01 TRAMPA	60d93f5b-6ad5-4c6e-8375-5fc11392ba26	INTER 01 TRAMPA__2018-04-08__10-41-15(4).JPG	https://app.wildlifeinsights.org/download/2004947/data-files/60d93f5b-6ad5-4c6e-8375-5fc11392ba26		Adrian Schiavini	7a3f5fb1-8e10-44c8-b040-d0672788540c	Mammalia	Carnivora	Canidae	Lycalopex	griseus	Argentine Gray Fox		2018-04-08 10:41:15					1			false			CC-BY	false
2000531	1a500d9c-6e16-4d8e-9537-a16e159f781d	68d62f58-ff12-4fe6-9973-31657c807d85	e5cc4d97-b26c-4d7f-ae4c-3145985dbe0c.JPG	https://app.wildlifeinsights.org/download/2004947/data-files/68d62f58-ff12-4fe6-9973-31657c807d85		Emiliano Arona Ferreira	aca65aaa-8c6d-4b69-94de-842b08b13bd6	Mammalia	Cetartiodactyla	Bovidae	Bos	taurus	Domestic Cattle		2018-05-02 11:05:21					1			false			CC-BY	true
2000531	INTER01 TRAMPA	52f8d655-2e69-4ce8-b598-53ba56f5ef34	INTER 01 TRAMPA__2018-06-08__13-57-56(3).JPG	https://app.wildlifeinsights.org/download/2004947/data-files/52f8d655-2e69-4ce8-b598-53ba56f5ef34		Adrian Schiavini	f1856211-cfb7-4a5b-9158-c0f72fd09ee6						Blank		2018-06-08 13:57:56					1			false			CC-BY	false
2000531	SALTADERO 03/07/2018	59183528-832b-43c6-b006-ec6b41e03234	LEGUAP 01 SALTADERO__2018-05-04__11-36-02(1).JPG	https://app.wildlifeinsights.org/download/2004947/data-files/59183528-832b-43c6-b006-ec6b41e03234		Adrian Schiavini	71739522-c635-45d7-a8e9-6115b5615253	Mammalia	Cetartiodactyla	Camelidae	Lama	guanicoe	Guanaco		2018-05-04 11:36:02					1			false			CC-BY	false
2000531	LEGUAP03 SOLDEVILA 03/24/2018	ec948370-0bcd-4a3d-b73a-9daf5ef87b36	LEGUAP03 SOLDEVILA__2018-04-29__10-33-25(4).JPG	https://app.wildlifeinsights.org/download/2004947/data-files/ec948370-0bcd-4a3d-b73a-9daf5ef87b36		Adrian Schiavini	aca65aaa-8c6d-4b69-94de-842b08b13bd6	Mammalia	Cetartiodactyla	Bovidae	Bos	taurus	Domestic Cattle		2018-04-29 10:33:25					1			false			CC-BY	false
2000531	INTER04 ELVIRAEMPOSTADA 03/06/2018	6f39419e-14b5-4122-ae32-e0642f98bc0f	9f714c69-f8c1-4d33-bd87-7259b57d1378.JPG	https://app.wildlifeinsights.org/download/2004947/data-files/6f39419e-14b5-4122-ae32-e0642f98bc0f		Adrian Schiavini	f1856211-cfb7-4a5b-9158-c0f72fd09ee6						Blank		2018-04-13 10:40:18					1			false			CC-BY	false
2000531	Elvira 2H paso castor 08/05/2018	db7ad031-a658-4c2c-ba68-9e6030d13451	ELVIRA 2H PSO CASTOR__2018-08-16__13-43-31(2).JPG	https://app.wildlifeinsights.org/download/2004947/data-files/db7ad031-a658-4c2c-ba68-9e6030d13451		Adrian Schiavini	71739522-c635-45d7-a8e9-6115b5615253	Mammalia	Cetartiodactyla	Camelidae	Lama	guanicoe	Guanaco		2018-08-16 13:43:31					3			false			CC-BY	false
2000531	SALTADERO 03/07/2018	4095519d-3ba2-4cf4-b483-72df25a9f4a6	LEGUAP 01 SALTADERO__2018-03-27__12-56-28(3).JPG	https://app.wildlifeinsights.org/download/2004947/data-files/4095519d-3ba2-4cf4-b483-72df25a9f4a6		Adrian Schiavini	f8f200dd-08cf-4eab-b441-c122ca96fe5e	Aves	Falconiformes	Falconidae	Caracara	plancus	Southern Caracara		2018-03-27 12:56:28					3			false			CC-BY	false
2000531	1a500d9c-6e16-4d8e-9537-a16e159f781d	84eaaeed-076e-42ab-984b-309985e9e497	c743b92a-bd7f-4f61-82e6-bbc2cc454183.JPG	https://app.wildlifeinsights.org/download/2004947/data-files/84eaaeed-076e-42ab-984b-309985e9e497		Adrian Schiavini	0de8422e-f59d-4802-9e93-ab8559e43e55	Mammalia	Artiodactyla	Bovidae	Ovis	aries	Domestic Sheep		2018-04-12 16:01:13					1			false			CC-BY	true
2000531	SALTADERO 03/07/2018	a49d37b8-9bdc-4af1-b246-df6832ee7e99	LEGUAP 01 SALTADERO__2018-07-08__14-05-03(2).JPG	https://app.wildlifeinsights.org/download/2004947/data-files/a49d37b8-9bdc-4af1-b246-df6832ee7e99		Adrian Schiavini	f1856211-cfb7-4a5b-9158-c0f72fd09ee6						Blank		2018-07-08 14:05:03					1			false			CC-BY	false
2000531	Elvira 2H paso castor 08/05/2018	b2f0fe16-e9a1-4c91-96be-35b3e784f91a	ELVIRA 2H PSO CASTOR__2018-10-07__13-02-57(1).JPG	https://app.wildlifeinsights.org/download/2004947/data-files/b2f0fe16-e9a1-4c91-96be-35b3e784f91a		Adrian Schiavini	f1856211-cfb7-4a5b-9158-c0f72fd09ee6						Blank		2018-10-07 13:02:57					1			false			CC-BY	false
2000531	SALTADERO 03/07/2018	482a818b-ef00-4b8d-9c64-83e702f60c43	LEGUAP 01 SALTADERO__2018-04-28__13-41-28(3).JPG	https://app.wildlifeinsights.org/download/2004947/data-files/482a818b-ef00-4b8d-9c64-83e702f60c43		Adrian Schiavini	71739522-c635-45d7-a8e9-6115b5615253	Mammalia	Cetartiodactyla	Camelidae	Lama	guanicoe	Guanaco		2018-04-28 13:41:28					1			false			CC-BY	false
2000531	Elvira 2H paso castor 08/05/2018	e3806bf0-44d5-4566-8069-58ce34b80312	ELVIRA 2H PSO CASTOR__2018-10-25__13-13-41(1).JPG	https://app.wildlifeinsights.org/download/2004947/data-files/e3806bf0-44d5-4566-8069-58ce34b80312		Adrian Schiavini	f1856211-cfb7-4a5b-9158-c0f72fd09ee6						Blank		2018-10-25 13:13:41					1			false			CC-BY	false
2000531	1a500d9c-6e16-4d8e-9537-a16e159f781d	2c88cc3b-d5bd-4166-8455-d8adfe51b78e	54dd0660-5c7d-4333-8be7-aba56a267ccc.JPG	https://app.wildlifeinsights.org/download/2004947/data-files/2c88cc3b-d5bd-4166-8455-d8adfe51b78e		Emiliano Arona Ferreira	7a3f5fb1-8e10-44c8-b040-d0672788540c	Mammalia	Carnivora	Canidae	Lycalopex	griseus	Argentine Gray Fox		2018-05-06 14:15:12					1			false			CC-BY	true
2000531	LEGUAP03 SOLDEVILA 03/24/2018	3734d7e3-f65d-4177-bbb5-55f1ad4ab560	LEGUAP03 SOLDEVILA__2018-04-11__14-39-11(2).JPG	https://app.wildlifeinsights.org/download/2004947/data-files/3734d7e3-f65d-4177-bbb5-55f1ad4ab560		Adrian Schiavini	aca65aaa-8c6d-4b69-94de-842b08b13bd6	Mammalia	Cetartiodactyla	Bovidae	Bos	taurus	Domestic Cattle		2018-04-11 14:39:11					1			false			CC-BY	false
2000531	INTER01 TRAMPA	1a3b3151-2541-4a9c-8def-592fd2369e0c	INTER 01 TRAMPA__2018-04-06__15-57-24(1).JPG	https://app.wildlifeinsights.org/download/2004947/data-files/1a3b3151-2541-4a9c-8def-592fd2369e0c		Adrian Schiavini	7a3f5fb1-8e10-44c8-b040-d0672788540c	Mammalia	Carnivora	Canidae	Lycalopex	griseus	Argentine Gray Fox		2018-04-06 15:57:24					1			false			CC-BY	false
2000531	LEGUAP03 SOLDEVILA 03/24/2018	5bf3ceb7-7ecb-4af1-a909-6225a4fb8cae	LEGUAP03 SOLDEVILA__2018-05-23__23-06-56(2).JPG	https://app.wildlifeinsights.org/download/2004947/data-files/5bf3ceb7-7ecb-4af1-a909-6225a4fb8cae		Adrian Schiavini	f1856211-cfb7-4a5b-9158-c0f72fd09ee6						Blank		2018-05-23 23:06:56					1			false			CC-BY	false
2000531	INTER01 TRAMPA	4bce0095-4044-4bea-90fb-0fe1d1379ee2	INTER 01 TRAMPA__2018-04-07__21-18-26(2).JPG	https://app.wildlifeinsights.org/download/2004947/data-files/4bce0095-4044-4bea-90fb-0fe1d1379ee2		Adrian Schiavini	7a3f5fb1-8e10-44c8-b040-d0672788540c	Mammalia	Carnivora	Canidae	Lycalopex	griseus	Argentine Gray Fox		2018-04-07 21:18:26					1			false			CC-BY	false
2000531	Elvira 2H paso castor 08/05/2018	0baddf60-9592-40a3-b090-4b0518b392fa	ELVIRA 2H PSO CASTOR__2018-10-07__08-29-35(1).JPG	https://app.wildlifeinsights.org/download/2004947/data-files/0baddf60-9592-40a3-b090-4b0518b392fa		Adrian Schiavini	27f96ebc-1fff-40e3-8bc8-af1715325695	Aves	Passeriformes	Passerellidae	Zonotrichia	capensis	Rufous-collared Sparrow		2018-10-07 08:29:35					1			false			CC-BY	false
2000531	INTER01 TRAMPA	100ff7d0-010b-498e-89fe-5298a8ce1a4f	INTER 01 TRAMPA__2018-04-28__14-47-27(1).JPG	https://app.wildlifeinsights.org/download/2004947/data-files/100ff7d0-010b-498e-89fe-5298a8ce1a4f		Adrian Schiavini	7a3f5fb1-8e10-44c8-b040-d0672788540c	Mammalia	Carnivora	Canidae	Lycalopex	griseus	Argentine Gray Fox		2018-04-28 14:47:27					1			false			CC-BY	false
2000531	SALTADERO 03/07/2018	ad010ef2-bc26-490f-abeb-8073c51759f8	LEGUAP 01 SALTADERO__2018-06-20__16-17-20(4).JPG	https://app.wildlifeinsights.org/download/2004947/data-files/ad010ef2-bc26-490f-abeb-8073c51759f8		Adrian Schiavini	f1856211-cfb7-4a5b-9158-c0f72fd09ee6						Blank		2018-06-20 16:17:20					1			false			CC-BY	false
2000531	SALTADERO 03/07/2018	5c1e8299-7cb8-47b5-b275-5bc8cf765c25	LEGUAP 01 SALTADERO__2018-04-19__19-11-35(2).JPG	https://app.wildlifeinsights.org/download/2004947/data-files/5c1e8299-7cb8-47b5-b275-5bc8cf765c25		Adrian Schiavini	71739522-c635-45d7-a8e9-6115b5615253	Mammalia	Cetartiodactyla	Camelidae	Lama	guanicoe	Guanaco		2018-04-19 19:11:35					1			false			CC-BY	false
2000531	INTER04 ELVIRAEMPOSTADA 03/06/2018	b1ce8007-c787-43c7-a04c-11da0aff3a7e	68de6076-b48d-4231-9e02-8d56054c259e.JPG	https://app.wildlifeinsights.org/download/2004947/data-files/b1ce8007-c787-43c7-a04c-11da0aff3a7e		Adrian Schiavini	f1856211-cfb7-4a5b-9158-c0f72fd09ee6						Blank		2018-03-17 22:46:44					1			false			CC-BY	false
2000531	INTER04 ELVIRAEMPOSTADA 03/06/2018	4eee39e5-b062-40b7-a8e2-33206232bb92	ac143a4a-e8a6-45b2-8df9-c6a87e970d9f.JPG	https://app.wildlifeinsights.org/download/2004947/data-files/4eee39e5-b062-40b7-a8e2-33206232bb92		Adrian Schiavini	0de8422e-f59d-4802-9e93-ab8559e43e55	Mammalia	Artiodactyla	Bovidae	Ovis	aries	Domestic Sheep		2018-04-14 17:19:58					4			false			CC-BY	false
2000531	Elvira 2H paso castor 08/05/2018	b60b6076-7a97-41e2-81db-ef3dd1b3d7d5	ELVIRA 2H PSO CASTOR__2018-08-25__13-03-40(2).JPG	https://app.wildlifeinsights.org/download/2004947/data-files/b60b6076-7a97-41e2-81db-ef3dd1b3d7d5		Emiliano Arona Ferreira	f1856211-cfb7-4a5b-9158-c0f72fd09ee6						Blank		2018-08-25 13:03:40					1			false			CC-BY	false
2000531	SALTADERO 03/07/2018	73cdafec-4d17-4838-ab09-a5108e23395a	LEGUAP 01 SALTADERO__2018-03-23__13-51-33(1).JPG	https://app.wildlifeinsights.org/download/2004947/data-files/73cdafec-4d17-4838-ab09-a5108e23395a		Adrian Schiavini	f1856211-cfb7-4a5b-9158-c0f72fd09ee6						Blank		2018-03-23 13:51:33					1			false			CC-BY	false
2000531	LEGUAP03 SOLDEVILA 03/24/2018	f1267b59-4dac-4664-a40f-fbdac05bd345	LEGUAP03 SOLDEVILA__2018-04-08__01-45-07(3).JPG	https://app.wildlifeinsights.org/download/2004947/data-files/f1267b59-4dac-4664-a40f-fbdac05bd345		Adrian Schiavini	f1856211-cfb7-4a5b-9158-c0f72fd09ee6						Blank		2018-04-08 01:45:07					1			false			CC-BY	false
2000531	1a500d9c-6e16-4d8e-9537-a16e159f781d	c3d8ce77-4217-477b-9e38-1224db71723a	ebcaa36e-f942-49c0-9824-32f47c3415e8.JPG	https://app.wildlifeinsights.org/download/2004947/data-files/c3d8ce77-4217-477b-9e38-1224db71723a		Adrian Schiavini	0de8422e-f59d-4802-9e93-ab8559e43e55	Mammalia	Artiodactyla	Bovidae	Ovis	aries	Domestic Sheep		2018-04-12 12:31:35					1			false			CC-BY	true
2000531	SALTADERO 03/07/2018	1119a386-a4c6-4055-a6ab-0746a6205ad3	LEGUAP 01 SALTADERO__2018-04-06__02-25-14(4).JPG	https://app.wildlifeinsights.org/download/2004947/data-files/1119a386-a4c6-4055-a6ab-0746a6205ad3		Adrian Schiavini	f1856211-cfb7-4a5b-9158-c0f72fd09ee6						Blank		2018-04-06 02:25:14					1			false			CC-BY	false
2000531	LEGUAP03 SOLDEVILA 03/24/2018	1bff21be-601e-4741-bf1b-eeb5170d5e9a	LEGUAP03 SOLDEVILA__2018-07-03__10-30-57(2).JPG	https://app.wildlifeinsights.org/download/2004947/data-files/1bff21be-601e-4741-bf1b-eeb5170d5e9a		Adrian Schiavini	71739522-c635-45d7-a8e9-6115b5615253	Mammalia	Cetartiodactyla	Camelidae	Lama	guanicoe	Guanaco		2018-07-03 10:30:57					1			false			CC-BY	false
2000531	INTER01 TRAMPA	bd17d401-9452-4f47-8e34-dc3e1ba1ceff	INTER 01 TRAMPA__2018-05-31__16-12-20(1).JPG	https://app.wildlifeinsights.org/download/2004947/data-files/bd17d401-9452-4f47-8e34-dc3e1ba1ceff		Adrian Schiavini	71739522-c635-45d7-a8e9-6115b5615253	Mammalia	Cetartiodactyla	Camelidae	Lama	guanicoe	Guanaco		2018-05-31 16:12:20					1			false			CC-BY	false
2000531	Elvira 2H paso castor 08/05/2018	133ea4d6-3f4b-4de6-99ae-85f894f1d7d8	ELVIRA 2H PSO CASTOR__2018-10-23__05-06-26(3).JPG	https://app.wildlifeinsights.org/download/2004947/data-files/133ea4d6-3f4b-4de6-99ae-85f894f1d7d8		Adrian Schiavini	f1856211-cfb7-4a5b-9158-c0f72fd09ee6						Blank		2018-10-23 05:06:26					1			false			CC-BY	false
2000531	INTER01 TRAMPA	2a44fae3-b683-4318-a188-0e07fad7cbe7	INTER 01 TRAMPA__2018-05-08__16-09-36(3).JPG	https://app.wildlifeinsights.org/download/2004947/data-files/2a44fae3-b683-4318-a188-0e07fad7cbe7		Adrian Schiavini	f1856211-cfb7-4a5b-9158-c0f72fd09ee6						Blank		2018-05-08 16:09:36					1			false			CC-BY	false
2000531	1a500d9c-6e16-4d8e-9537-a16e159f781d	4a4813f5-76f0-4f04-ab3c-a8261a126d6f	83eb1249-d9cb-4a9d-8b16-5774a5cf986c.JPG	https://app.wildlifeinsights.org/download/2004947/data-files/4a4813f5-76f0-4f04-ab3c-a8261a126d6f		Emiliano Arona Ferreira	aca65aaa-8c6d-4b69-94de-842b08b13bd6	Mammalia	Cetartiodactyla	Bovidae	Bos	taurus	Domestic Cattle		2018-04-16 08:49:09					1			false			CC-BY	true
2000531	SALTADERO 03/07/2018	cd18c674-f930-45aa-b541-deb62dd684ce	LEGUAP 01 SALTADERO__2018-03-27__14-23-43(3).JPG	https://app.wildlifeinsights.org/download/2004947/data-files/cd18c674-f930-45aa-b541-deb62dd684ce		Adrian Schiavini	f8f200dd-08cf-4eab-b441-c122ca96fe5e	Aves	Falconiformes	Falconidae	Caracara	plancus	Southern Caracara		2018-03-27 14:23:43					6			false			CC-BY	false
[truncated: 9,932 more rows]
