# Supplementary material for: Temporal activity and detection rates of chilla (Lycalopex griseus) in Tierra del Fuego, Argentina
Source: Ecol Evol. 2024 Jun 14;14(6):e11586. doi: 10.1002/ece3.11586 (PMC11178865; doi:10.1002/ece3.11586)
Supplement: Supplementary file 4 — Supplementary Material S4. [file ECE3-14-e11586-s003.csv]

project_id	project_name	project_short_name	project_objectives	project_species	project_species_individual	project_sensor_layout	project_sensor_layout_targeted_type	project_bait_use	project_bait_type	project_stratification	project_stratification_type	project_sensor_method	project_individual_animals	project_blank_images	project_sensor_cluster	project_admin	project_admin_email	project_admin_organization	country_code	embargo	initiative_id	metadata_license	image_license	data_citation	count_optional	project_type
2000531	Feral dog ecology in Tierra del Fuego Argentina	Feral dogs from Tierra del Fuego	Study the ecology of feral dogs in Tierra del Fuego. The oibjectives are to assess distribution, time of activity, movements, relation with livestock protection dogs (LPD), relation with native and exotic canids.	Multiple		Convenience		Some	None	No		Both	Yes	No	No	Adrian Schiavini	aschivini@wcs.org	Wildlife Conservation Society, Rep Argentina	ARG	24		CC-BY	CC-BY	Schiavini, A.. 2018. Last updated March 2023. Feral dog ecology in Tierra del Fuego Argentina. http://n2t.net/ark:/63614/w12000531. Accessed via wildlifeinsights.org on 2024-03-04.	false	Image
